# Supplementary material for: Insights into nitrogen metabolism in the wild and cultivated lettuce as revealed by transcriptome and weighted gene co-expression network analysis
Source: Sci Rep. 2022 Jun 14;12:9852. doi: 10.1038/s41598-022-13954-z (PMC9197935; doi:10.1038/s41598-022-13954-z)
Supplement: Supplementary file 2 — Supplementary Information 2. [file 41598_2022_13954_MOESM2_ESM.xlsx]

## Sheet: Salinas
Differentially expressing genes in Salinas genotype
	Up-regulated genes								Down-regulated genes
gene_name	baseMean	log2FoldChange	lfcSE	stat	pvalue	padj		gene_name	baseMean	log2FoldChange	lfcSE	stat	pvalue	padj
Ls0_1360.4	48.5936	2.51497	0.506914	23.5851	1.1951e-06	4.36963e-05		Ls0_11001.1	105.394	-1.85269	0.384434	22.2171	2.43499e-06	7.80872e-05
Ls0_13600.1	985.715	0.973071	0.351525	7.5251	0.00608452	0.0477053		Ls0_14580.1	9285.41	-0.96746	0.290577	10.8842	0.000969902	0.0116638
Ls0_15161.1	250.098	1.2938	0.337698	14.292	0.00015653	0.00261192		Ls0_16580.1	269.719	-1.32662	0.31972	16.7344	4.29936e-05	0.000878884
Ls0_17361.1	499.866	0.799109	0.248027	10.2718	0.00135076	0.0151327		Ls0_22641.1	1375.56	-1.08776	0.218078	24.3542	8.01528e-07	3.09221e-05
Ls0_17841.1	1142.1	1.20498	0.302078	15.4877	8.30419e-05	0.00154753		Ls0_23901.1	731.278	-0.624181	0.220756	7.93994	0.00483556	0.0402998
Ls0_20960.1	83.5234	3.70031	0.607034	32.7087	1.07057e-08	6.14899e-07		Ls0_26201.1	1280.55	-1.04639	0.303673	11.6269	0.000650065	0.00848723
Ls0_33640.1	493.376	1.09698	0.281339	14.8869	0.000114154	0.00202093		Ls0_27020.1	5077.86	-1.48054	0.253807	32.6487	1.10412e-08	6.31808e-07
Ls0_34220.1	290.436	2.17656	0.436201	23.063	1.56777e-06	5.4847e-05		Ls0_29221.1	49.8943	-2.21143	0.533386	16.3141	5.36639e-05	0.00105768
Ls0_37240.1	929.427	1.16471	0.297727	14.9247	0.000111887	0.00198877		Ls0_300.1	93.7476	-1.66872	0.524178	9.72226	0.00182049	0.019224
Ls0_39801.1	35.401	1.51586	0.539559	7.74706	0.00538	0.0437015		Ls0_37081.1	4862.82	-2.10009	0.244579	68.1138	1.54324e-16	3.65462e-14
Ls0_4301.1	117.752	1.22553	0.328446	13.6795	0.000216803	0.00342281		Ls0_42461.1	38.3227	-1.36378	0.489019	7.64803	0.00568343	0.0454232
Ls0_740.3	53.8022	1.42186	0.497386	7.99497	0.00469074	0.0392416		Ls0_4961.1	1228.51	-1.19157	0.231893	25.7312	3.92435e-07	1.62386e-05
Ls0_8541.5	156.454	1.48934	0.325128	20.4038	6.2705e-06	0.000176135		Ls0_4981.1	2006.53	-0.676772	0.211626	10.1391	0.0014516	0.0159934
Ls1_10521.1	756.443	1.75264	0.340098	25.1544	5.29192e-07	2.11581e-05		Ls0_5501.1	505.645	-1.64189	0.376296	18.1542	2.0372e-05	0.000480223
Ls1_111141.1	1569.22	0.690777	0.248891	7.63302	0.00573092	0.0457151		Ls0_6661.1	104.506	-1.33445	0.384397	11.7836	0.00059756	0.00793636
Ls1_11300.1	614.05	0.888499	0.262796	11.2727	0.000786567	0.00995597		Ls0_680.1	48189.3	-0.968359	0.277708	11.9374	0.000550171	0.00740926
Ls1_113100.1	19.8925	3.21264	0.844208	13.8179	0.000201404	0.00321851		Ls0_7361.1	75.3852	-1.6863	0.388844	18.3072	1.87997e-05	0.000450053
Ls1_115140.1	1335.79	0.665669	0.22074	9.01906	0.00267179	0.0257554		Ls0_860.1	395.021	-2.07961	0.321017	39.233	3.76136e-10	3.11283e-08
Ls1_118801.1	21.0292	2.64119	0.912497	7.84989	0.00508237	0.0418358		Ls1_10061.1	24907.5	-1.77756	0.277202	38.7605	4.79122e-10	3.8213e-08
Ls1_119000.1	136.797	4.47145	0.531978	60.6994	6.64904e-15	1.22309e-12		Ls1_10420.1	102.933	-1.13203	0.379623	8.7393	0.00311424	0.0289128
Ls1_119060.1	61.7345	3.98852	0.650038	33.8268	6.02437e-09	3.69455e-07		Ls1_105220.1	3151.79	-1.86941	0.292758	38.2603	6.19102e-10	4.86216e-08
Ls1_11960.1	93.6313	1.58346	0.531522	8.54552	0.00346374	0.0313263		Ls1_107421.1	3628.94	-0.687841	0.220165	9.67216	0.00187081	0.0196301
Ls1_12101.1	468.739	1.07099	0.264271	16.1102	5.97625e-05	0.00115859		Ls1_109200.1	6827.15	-2.17655	0.356551	34.2073	4.95434e-09	3.1644e-07
Ls1_123741.1	20.6588	5.28731	1.06077	31.2121	2.3132e-08	1.19087e-06		Ls1_112881.2	112.618	-1.93371	0.548844	11.69	0.000628374	0.00826009
Ls1_127360.1	29.1259	3.05937	0.670532	20.0151	7.68323e-06	0.000210441		Ls1_114380.1	396.344	-2.58319	0.803763	9.21787	0.00239664	0.0236885
Ls1_129340.1	42.5854	3.19092	0.603268	26.3758	2.81047e-07	1.20171e-05		Ls1_115840.1	2291.61	-0.714567	0.259385	7.51414	0.00612164	0.0478941
Ls1_14060.1	239.403	1.36281	0.400902	11.2024	0.000816898	0.010222		Ls1_116480.1	874.672	-0.702084	0.249078	7.87645	0.00500826	0.0414697
Ls1_15440.1	330.028	0.959144	0.283813	11.2521	0.000795335	0.0100267		Ls1_117141.1	225.206	-1.5207	0.353403	17.8174	2.43148e-05	0.00054719
Ls1_15881.1	120.637	1.30081	0.389894	10.8627	0.000981207	0.0117814		Ls1_120521.1	98.2078	-1.14741	0.395479	8.27144	0.00402737	0.0349455
Ls1_17080.1	109.602	1.00894	0.350245	8.19607	0.00419812	0.0359761		Ls1_120661.1	2633.01	-0.945381	0.273095	11.7777	0.000599454	0.00795252
Ls1_17120.1	1508.41	0.735033	0.219583	11.0936	0.000866274	0.0107364		Ls1_123241.1	39858.3	-2.06187	0.268532	54.5385	1.5243e-13	2.41892e-11
Ls1_18521.1	408.207	0.920569	0.249822	13.3928	0.000252598	0.00390778		Ls1_124601.1	32.6532	-1.78405	0.563176	9.72729	0.00181552	0.0192203
Ls1_19560.1	1077.49	1.04881	0.268281	14.9766	0.000108851	0.00194605		Ls1_124741.1	25.8977	-1.8759	0.609348	9.24553	0.0023607	0.0234901
Ls1_19601.1	173.983	2.12855	0.375442	30.2309	3.83551e-08	1.91068e-06		Ls1_125781.1	176.243	-1.59588	0.426727	13.4354	0.000246927	0.0038316
Ls1_19640.1	78.8365	1.85175	0.637058	8.01159	0.00464788	0.039026		Ls1_127501.1	355.978	-1.91494	0.359947	26.6557	2.43132e-07	1.04833e-05
Ls1_2061.1	205.488	1.56893	0.355104	18.8039	1.44874e-05	0.000362609		Ls1_129281.1	737.218	-0.675373	0.228708	8.64938	0.00327173	0.030013
Ls1_21140.1	326.646	0.850398	0.254787	11.0194	0.000901636	0.0110677		Ls1_129381.1	115.166	-1.62114	0.362897	19.3062	1.11345e-05	0.000289027
Ls1_22040.1	157.547	1.10625	0.309768	12.5447	0.000397321	0.00567344		Ls1_129421.1	121.146	-1.53301	0.342318	19.4771	1.01814e-05	0.000268108
Ls1_22720.1	112.388	1.26813	0.437599	8.19797	0.00419373	0.0359633		Ls1_129540.1	53.1778	-1.8382	0.454291	15.8609	6.8171e-05	0.00130152
Ls1_2280.1	278	1.24573	0.313717	15.3742	8.81857e-05	0.00163154		Ls1_129680.1	15.7427	-2.70723	0.772493	12.0519	0.000517384	0.00704164
Ls1_23100.1	875.455	1.01254	0.266268	14.1929	0.000164992	0.00272503		Ls1_1361.3	1025.37	-1.05856	0.296524	12.4779	0.000411795	0.00584619
Ls1_23701.1	960.31	1.0521	0.323675	10.3494	0.00129514	0.0146913		Ls1_13741.1	1173.39	-0.691009	0.221099	9.68207	0.00186075	0.0195378
Ls1_23721.1	348.161	3.05865	0.318985	81.7564	1.53936e-19	5.38531e-17		Ls1_14260.1	93.1704	-1.12379	0.360975	9.52847	0.00202309	0.0208304
Ls1_24181.1	1972.59	0.926798	0.323046	8.09648	0.00443513	0.037635		Ls1_14461.1	164.504	-1.64544	0.374748	18.5399	1.6638e-05	0.000405205
Ls1_2461.3	138.698	1.1745	0.316863	13.4991	0.000238684	0.00372245		Ls1_16540.1	1797.76	-1.99341	0.247088	60.6919	6.67446e-15	1.22309e-12
Ls1_28540.1	206.139	1.78912	0.462293	14.2091	0.000163581	0.00270501		Ls1_18740.1	217.346	-2.70761	0.306633	71.9002	2.26364e-17	6.00762e-15
Ls1_28600.1	1050.45	0.897887	0.250157	12.6932	0.000366982	0.00533574		Ls1_18940.1	36.955	-7.7847	1.30749	61.7907	3.81964e-15	7.53792e-13
Ls1_28940.1	424.86	0.97474	0.250716	14.8858	0.000114222	0.00202093		Ls1_19040.1	1541.21	-1.08961	0.205304	27.5674	1.51715e-07	6.80859e-06
Ls1_30041.1	194.884	1.37605	0.323198	17.6327	2.67945e-05	0.000594305		Ls1_20201.1	581.598	-0.982453	0.286952	11.5159	0.000690045	0.00893152
Ls1_30640.2	129.42	0.932472	0.334317	7.68965	0.00555385	0.0447126		Ls1_20960.1	165.904	-1.22918	0.319035	14.5354	0.000137551	0.00234476
Ls1_31140.7	38.0043	2.34615	0.640743	12.6871	0.000368195	0.00534681		Ls1_22901.1	191.372	-1.07647	0.347941	9.38745	0.00218476	0.0221117
Ls1_32381.1	198.571	0.955211	0.273244	12.0726	0.000511688	0.00697645		Ls1_24200.1	351.542	-1.60502	0.265261	35.2242	2.93843e-09	1.94126e-07
Ls1_33941.1	2244.8	1.13143	0.291383	14.7162	0.000124967	0.00217851		Ls1_24320.1	229.437	-0.962201	0.272911	12.2735	0.000459424	0.00639993
Ls1_36681.1	271.662	1.32887	0.314065	17.4197	2.99697e-05	0.000653058		Ls1_25160.1	90.8058	-2.55579	0.472407	27.1315	1.90074e-07	8.38341e-06
Ls1_3740.1	85.1084	2.21884	0.588304	13.2904	0.000266771	0.00407786		Ls1_26721.1	90.5089	-1.38754	0.43228	9.99183	0.00157236	0.0170566
Ls1_38321.1	1818.72	0.908373	0.22402	16.191	5.72668e-05	0.00111725		Ls1_28200.3	48.0322	-1.34945	0.461832	8.38633	0.00378053	0.0333679
Ls1_39620.1	774.922	1.02767	0.225956	20.3113	6.58097e-06	0.000183849		Ls1_29520.3	38.995	-1.47308	0.484108	9.09367	0.00256496	0.0249573
Ls1_41980.1	27.8041	2.64256	0.692605	13.8664	0.000196275	0.00314061		Ls1_29541.1	31.8731	-2.12175	0.679182	9.26939	0.00233015	0.0232667
Ls1_43380.2	743.674	0.698458	0.242757	8.20646	0.00417414	0.0358479		Ls1_29841.1	17.8106	-3.18778	1.02289	8.94487	0.0027825	0.0266196
Ls1_43561.1	1143.73	1.50217	0.387348	14.4212	0.000146144	0.00246609		Ls1_3240.1	2354.99	-2.50559	0.246995	92.537	6.60765e-22	3.28102e-19
Ls1_45380.1	507.56	2.52632	0.360126	44.49	2.55664e-11	2.79109e-09		Ls1_33441.2	43.4348	-4.62701	0.703544	42.1073	8.63984e-11	8.41728e-09
Ls1_45761.1	950.588	0.736778	0.238294	9.46437	0.00209501	0.0214134		Ls1_33581.1	92.5971	-1.49199	0.378226	15.1641	9.85593e-05	0.00178485
Ls1_47121.1	93.1377	1.40993	0.357819	15.2072	9.63354e-05	0.00175076		Ls1_34101.1	129.214	-0.883237	0.316181	7.7277	0.005438	0.0440796
Ls1_47140.1	397.958	1.46373	0.442785	10.5163	0.00118328	0.0137052		Ls1_34480.1	12.2646	-3.0904	0.969925	9.72284	0.00181992	0.019224
Ls1_50100.1	283.204	0.839203	0.285885	8.51894	0.00351469	0.0316384		Ls1_34581.1	233.586	-1.4426	0.301472	22.2206	2.43051e-06	7.80872e-05
Ls1_51660.1	188.577	0.922809	0.313584	8.55679	0.00344236	0.0311879		Ls1_35241.1	3705.04	-3.32749	0.332542	83.8785	5.26128e-20	1.97529e-17
Ls1_51701.1	2019.99	0.823101	0.238807	11.728	0.000615668	0.00811386		Ls1_36301.1	2068.21	-1.73922	0.357647	22.364	2.25568e-06	7.3563e-05
Ls1_55500.1	616.868	0.783639	0.266495	8.55238	0.00345071	0.0312268		Ls1_36780.1	375.116	-1.08687	0.305002	12.447	0.000418663	0.00592868
Ls1_5621.1	48.0123	2.10483	0.573568	12.8224	0.000342495	0.00502576		Ls1_37481.1	136.672	-1.18309	0.364466	10.3123	0.0013215	0.0149352
Ls1_57020.1	140.998	1.31786	0.320892	16.5057	4.85034e-05	0.000970888		Ls1_40281.1	7232.43	-0.689247	0.232394	8.7148	0.00315637	0.02918
Ls1_57381.1	13.678	2.32858	0.843299	7.43485	0.00639726	0.0493846		Ls1_41100.1	1763.67	-0.693662	0.250893	7.57286	0.00592535	0.0467978
Ls1_59001.1	2465.97	0.650053	0.22179	8.52109	0.00351054	0.031638		Ls1_41540.1	13.477	-3.78746	0.949851	16.2017	5.69428e-05	0.00111234
Ls1_59220.1	250.552	1.16525	0.370726	9.64831	0.00189526	0.019752		Ls1_42501.1	4880.69	-3.50022	0.821498	14.9255	0.000111842	0.00198877
Ls1_59920.1	18.2206	3.2584	0.797102	16.6046	4.60397e-05	0.000931261		Ls1_4321.1	666.549	-1.59632	0.262375	35.4562	2.60855e-09	1.75342e-07
Ls1_60701.1	326.362	1.28968	0.300571	17.9247	2.29821e-05	0.000524872		Ls1_44781.1	402.688	-1.7305	0.282112	35.9043	2.07255e-09	1.43706e-07
Ls1_62361.1	113.411	2.24709	0.513492	17.8404	2.40229e-05	0.000542205		Ls1_47080.1	31.907	-1.60898	0.535741	8.79949	0.00301314	0.028138
Ls1_62501.1	57.3657	2.6601	0.661045	14.8806	0.000114534	0.00202414		Ls1_49160.1	877.064	-0.864344	0.282733	9.21439	0.0024012	0.0236933
Ls1_63501.1	184.271	1.28908	0.427397	8.85806	0.00291798	0.0274382		Ls1_49321.1	906.382	-1.7449	0.391542	18.7838	1.46405e-05	0.000365846
Ls1_63521.1	220.117	2.62629	0.441714	32.0054	1.53741e-08	8.34913e-07		Ls1_49341.1	631.378	-1.52354	0.348631	18.3145	1.87276e-05	0.000449025
Ls1_64141.1	1406.37	0.720969	0.23887	9.02199	0.00266751	0.0257554		Ls1_49441.1	18166.9	-2.60716	0.335815	53.5279	2.54941e-13	3.96394e-11
Ls1_66321.1	228.799	1.23792	0.379398	10.3716	0.00127968	0.0145697		Ls1_50200.1	17921.3	-0.895662	0.237261	14.0288	0.000180034	0.00293255
Ls1_66741.1	579.048	1.22465	0.378769	10.1677	0.00142926	0.0158164		Ls1_51360.1	1502.3	-3.71716	0.349343	92.3758	7.16845e-22	3.44825e-19
Ls1_68181.1	105.018	1.3074	0.403436	10.2568	0.00136185	0.0152126		Ls1_52361.1	716.387	-1.0597	0.238092	19.4276	1.04484e-05	0.000274095
Ls1_70440.1	699.164	0.972909	0.237371	16.5235	4.805e-05	0.000965579		Ls1_52900.1	905.699	-0.863646	0.310484	7.63172	0.00573506	0.0457171
Ls1_73601.1	106.884	1.90143	0.438063	17.9484	2.26979e-05	0.000519151		Ls1_53221.1	1918.85	-0.563386	0.204927	7.51339	0.0061242	0.0478941
Ls1_75741.1	287.472	1.57566	0.340555	20.5648	5.76469e-06	0.000164022		Ls1_53480.1	18.7037	-2.26869	0.736727	9.21594	0.00239917	0.0236885
Ls1_77681.1	354.666	0.806891	0.262097	9.38107	0.00219237	0.0221729		Ls1_55860.1	172.437	-1.23783	0.307097	15.9134	6.63076e-05	0.00127107
Ls1_86860.1	65.3393	1.40327	0.407761	11.6166	0.000653669	0.00851983		Ls1_56680.1	526.021	-1.44617	0.310936	20.8742	4.90454e-06	0.000142445
Ls1_89581.1	138.608	1.71433	0.403941	17.2579	3.26343e-05	0.000703556		Ls1_58781.1	1120.21	-1.30684	0.277241	21.5293	3.48459e-06	0.000105587
Ls1_91301.2	140.565	1.21854	0.420246	8.22092	0.00414102	0.0356304		Ls1_58901.1	35.5225	-1.53143	0.521857	8.40656	0.0037387	0.0330556
Ls1_9360.1	417.898	0.811063	0.261201	9.53428	0.00201669	0.0207784		Ls1_6081.1	1076.8	-0.765053	0.252529	9.07946	0.00258496	0.0251053
Ls1_99500.1	122.425	1.38728	0.390857	12.2519	0.00046479	0.00645592		Ls1_61821.1	32.0148	-1.75877	0.554024	9.80374	0.00174157	0.0185894
Ls2_102100.1	161.156	0.846584	0.292361	8.30445	0.0039548	0.0344128		Ls1_62140.1	2195.65	-2.06264	0.334859	35.1558	3.04352e-09	1.99357e-07
Ls2_103120.1	219.032	2.31565	0.322399	48.2239	3.80224e-12	4.75837e-10		Ls1_63341.1	29.8393	-2.19708	0.755795	8.04407	0.00456529	0.0384639
Ls2_103660.1	4548.03	0.955469	0.23328	16.4827	4.90968e-05	0.00098149		Ls1_64100.2	111.029	-1.41657	0.356045	15.4445	8.49658e-05	0.00157956
Ls2_104961.1	827.394	1.27495	0.291983	18.5174	1.68361e-05	0.000408122		Ls1_64300.1	9635.59	-1.7417	0.274002	38.1835	6.43947e-10	5.03161e-08
Ls2_105960.1	6359.44	0.809012	0.223586	12.9265	0.000323959	0.00480414		Ls1_65500.1	173.209	-1.30562	0.304024	18.0229	2.18267e-05	0.00050523
Ls2_106500.1	309.54	0.81784	0.274206	8.79877	0.00301433	0.028138		Ls1_65880.1	27.8984	-2.21867	0.697285	9.54163	0.00200864	0.0207231
Ls2_109761.1	21.1211	4.28271	0.910444	22.6765	1.917e-06	6.45697e-05		Ls1_66080.1	400.247	-1.0467	0.271098	14.6338	0.000130549	0.00224279
Ls2_109940.1	639.22	1.43626	0.237401	35.3757	2.71855e-09	1.80373e-07		Ls1_66401.1	192.694	-1.1424	0.408933	7.63955	0.00571022	0.0456136
Ls2_111280.1	140	1.22344	0.331292	13.379	0.000254461	0.00392477		Ls1_66441.1	424.707	-2.21546	0.314955	45.8216	1.29525e-11	1.47688e-09
Ls2_111601.1	905.302	0.972041	0.270563	12.685	0.0003686	0.00534765		Ls1_68420.1	43.0346	-1.89672	0.51571	13.0547	0.000302531	0.00453886
Ls2_112320.1	1092.88	0.752874	0.251149	8.89047	0.00286663	0.0271545		Ls1_69140.1	34.6993	-4.75141	0.804661	34.1745	5.03858e-09	3.19172e-07
Ls2_112901.1	1188.46	1.83322	0.276839	41.3483	1.2738e-10	1.18118e-08		Ls1_69381.1	223.26	-1.10916	0.30969	12.5851	0.000388844	0.00556271
Ls2_114320.1	1032.95	1.17137	0.287264	16.214	5.65743e-05	0.00110654		Ls1_69561.3	19.5577	-3.61277	0.873067	16.3958	5.13996e-05	0.00101958
Ls2_115780.1	47.6626	1.91488	0.519739	13.1082	0.000294009	0.00442814		Ls1_69920.1	413.886	-1.74979	0.241895	50.003	1.53512e-12	2.10983e-10
Ls2_116640.1	667.677	1.07047	0.327331	10.4688	0.00121405	0.0139774		Ls1_70741.1	32.5417	-2.17602	0.54067	15.691	7.45786e-05	0.00140857
Ls2_118001.1	59.7675	1.6459	0.444503	13.3461	0.000258964	0.00398225		Ls1_71681.1	785.217	-1.13073	0.349774	10.2029	0.00140217	0.0155614
Ls2_119580.1	69.2676	2.21154	0.455203	22.5169	2.08304e-06	6.9403e-05		Ls1_72281.1	338.785	-1.16459	0.382752	9.04033	0.00264087	0.0255345
Ls2_120081.1	1186.44	1.2179	0.281475	18.2144	1.97383e-05	0.000468153		Ls1_72901.2	92.7019	-2.6505	0.545105	21.557	3.43466e-06	0.00010428
Ls2_121160.1	85.3334	1.12321	0.401643	7.70874	0.00549542	0.0444047		Ls1_73320.1	140.611	-1.59502	0.366014	18.2728	1.91423e-05	0.000456125
Ls2_121301.1	1900.01	1.11862	0.265165	17.384	3.05385e-05	0.000663953		Ls1_74141.1	284.709	-1.71543	0.337826	24.63	6.94612e-07	2.70004e-05
Ls2_121440.1	16370.2	0.933497	0.267731	11.9514	0.000546049	0.00736019		Ls1_74360.1	219.842	-1.75788	0.334919	26.3425	2.85925e-07	1.21918e-05
Ls2_122000.1	534.047	0.738247	0.253798	8.37942	0.00379494	0.0334567		Ls1_75161.1	2007.17	-0.827962	0.278728	8.70796	0.00316824	0.0292203
Ls2_126361.1	289.091	0.759548	0.266055	8.08021	0.00447514	0.0378701		Ls1_75460.1	27.3565	-2.33032	0.73768	9.38734	0.00218489	0.0221117
Ls2_130781.1	428.672	1.96271	0.340285	31.2366	2.28422e-08	1.18029e-06		Ls1_75460.3	197.802	-1.23341	0.329537	13.689	0.000215717	0.00341267
Ls2_131100.1	189.249	1.42687	0.366403	14.7056	0.000125674	0.00218835		Ls1_77780.1	40334.8	-2.49691	0.358067	43.5533	4.12568e-11	4.37976e-09
Ls2_131360.1	794.429	1.10383	0.39621	7.58359	0.00589019	0.0466089		Ls1_82460.1	13519	-0.774273	0.210879	13.3235	0.000262102	0.00402152
Ls2_131440.1	540.534	0.833924	0.280744	8.71376	0.00315818	0.02918		Ls1_82941.1	295.786	-1.22864	0.401719	9.09819	0.00255862	0.0249114
Ls2_131941.1	276.088	0.81047	0.285822	7.96342	0.00477322	0.0398234		Ls1_8361.1	1883.74	-1.11044	0.256568	18.2993	1.8878e-05	0.000451224
Ls2_132721.1	25.8613	2.87942	0.703237	16.0986	6.0129e-05	0.00116423		Ls1_87140.1	101.847	-1.46966	0.353411	16.896	3.94854e-05	0.000821691
Ls2_133341.1	209.638	1.67165	0.432325	14.297	0.000156113	0.00261192		Ls1_88201.1	62.2741	-1.30997	0.454728	8.14295	0.00432288	0.0368859
Ls2_133440.1	233.193	1.11884	0.361406	9.39406	0.0021769	0.0220744		Ls1_90901.1	2598.94	-0.944818	0.271213	11.9277	0.000553045	0.00744146
Ls2_133481.1	144.202	1.02103	0.341413	8.81461	0.00298828	0.0279287		Ls1_93540.4	123.603	-1.2921	0.351004	13.252	0.00027229	0.00414987
Ls2_134000.1	111.487	1.59809	0.387483	16.4588	4.97197e-05	0.000991888		Ls1_9501.1	477.139	-1.967	0.244342	61.1667	5.24414e-15	9.99849e-13
Ls2_134080.1	183.32	2.23705	0.464728	21.4739	3.58685e-06	0.00010763		Ls1_97920.1	110.169	-1.49976	0.403282	13.3848	0.000253666	0.00392036
Ls2_15461.1	329.068	2.22646	0.301768	50.7623	1.04259e-12	1.49987e-10		Ls2_100100.1	555.468	-2.00447	0.28264	47.1481	6.58213e-12	7.85416e-10
Ls2_17901.1	28.2312	1.74835	0.600031	8.27292	0.00402408	0.0349367		Ls2_100901.1	1670.23	-1.91289	0.390143	22.4934	2.10868e-06	7.01058e-05
Ls2_20080.3	49.4612	1.32615	0.46447	8.0072	0.00465916	0.0390624		Ls2_101141.1	145.781	-1.75497	0.404736	17.9884	2.22261e-05	0.000513702
Ls2_25300.1	534.888	1.49305	0.38538	14.4228	0.00014602	0.00246609		Ls2_101300.1	1242.67	-0.715094	0.238961	8.87048	0.00289818	0.0272855
Ls2_28420.3	39.2214	2.24532	0.684503	10.1319	0.00145728	0.0160228		Ls2_10161.1	209.348	-2.13071	0.355521	33.7134	6.38601e-09	3.85489e-07
Ls2_28720.1	55.8111	1.67293	0.524488	9.83286	0.00171422	0.0183498		Ls2_101821.2	130.641	-0.86554	0.313632	7.54404	0.0060209	0.0473822
Ls2_36381.1	19.6637	2.30644	0.73461	9.55185	0.00199748	0.0206289		Ls2_102060.1	23.0192	-2.13352	0.627984	11.2417	0.000799805	0.0100583
Ls2_4641.1	844.884	1.16137	0.271349	17.8803	2.35245e-05	0.00053409		Ls2_102421.1	835.265	-1.02945	0.349058	8.52455	0.00350387	0.0315996
Ls2_4940.1	37.6339	1.97644	0.529824	13.5224	0.000235732	0.00369138		Ls2_102741.1	44.0527	-1.63051	0.559334	8.24533	0.00408569	0.0352331
Ls2_50720.1	187.751	1.38042	0.317117	18.453	1.74143e-05	0.000420155		Ls2_102941.1	5356.29	-2.29019	0.308334	50.2428	1.35854e-12	1.9011e-10
Ls2_51761.1	22.9637	2.25645	0.672348	10.9399	0.000941174	0.0114255		Ls2_103001.1	603.187	-1.01511	0.266728	14.2194	0.000162688	0.00269565
Ls2_52280.1	420.353	0.907837	0.290178	9.65331	0.00189011	0.0197251		Ls2_105620.1	173.871	-0.983783	0.308781	10.0162	0.00155168	0.016868
Ls2_54241.2	69.5694	3.13443	0.43442	50.162	1.41562e-12	1.96312e-10		Ls2_107701.1	1394.21	-2.41865	0.277262	68.9716	9.98925e-17	2.40257e-14
Ls2_5520.1	515.034	1.0415	0.268739	14.7374	0.000123569	0.00216147		Ls2_107961.1	451.431	-1.36611	0.351089	14.6563	0.000129004	0.00223119
Ls2_55700.1	71.6745	1.13351	0.397528	8.00779	0.00465766	0.0390624		Ls2_108221.1	87.5549	-2.00249	0.440989	19.6792	9.15908e-06	0.000244343
Ls2_59580.1	110.264	2.04908	0.575548	11.8806	0.000567209	0.00758561		Ls2_108901.1	89.0503	-1.25514	0.418907	8.78893	0.00303065	0.0282407
Ls2_60101.1	492.677	2.23465	0.414898	26.6785	2.40276e-07	1.03892e-05		Ls2_109040.1	210.124	-2.00578	0.415616	21.8796	2.9031e-06	9.00955e-05
Ls2_6321.1	53.8646	3.37599	0.729641	19.0173	1.29536e-05	0.000329577		Ls2_110500.1	382.438	-0.90392	0.258993	12.0248	0.000524967	0.00713853
Ls2_6581.1	136.568	1.56212	0.467467	10.7544	0.00104031	0.0123847		Ls2_111701.1	1404.44	-1.51505	0.282137	27.6484	1.45494e-07	6.54849e-06
Ls2_65820.1	107.473	0.935473	0.335654	7.6845	0.00556972	0.0447701		Ls2_111781.1	5474.8	-2.48993	0.344995	46.7286	8.15321e-12	9.50776e-10
Ls2_65961.1	544.164	1.10817	0.24342	20.3061	6.59889e-06	0.000184016		Ls2_111800.1	218.714	-1.54834	0.313887	23.5172	1.23804e-06	4.49623e-05
Ls2_67381.1	4218.24	0.847532	0.268809	9.80261	0.00174264	0.0185894		Ls2_113980.1	55.9871	-1.87613	0.640196	8.18881	0.00421496	0.036065
Ls2_68820.1	761.537	0.905587	0.295869	9.22553	0.00238664	0.0236835		Ls2_116080.1	60.9243	-2.82028	0.440413	39.2652	3.69986e-10	3.09521e-08
Ls2_6900.1	1994.38	0.918155	0.244056	13.9277	0.000189981	0.00305578		Ls2_117100.1	285.146	-1.35152	0.266341	25.0566	5.56724e-07	2.21438e-05
Ls2_70320.1	162.49	0.866591	0.309566	7.76176	0.0053364	0.0435311		Ls2_118741.2	2627.66	-1.03967	0.324345	10.0613	0.00151415	0.0165182
Ls2_73021.1	64.3144	1.71378	0.537507	9.77865	0.0017655	0.0187812		Ls2_121221.1	800.892	-0.97781	0.347876	7.75858	0.00534579	0.0435385
Ls2_73460.1	77.7117	2.25495	0.650001	11.1837	0.0008252	0.0103103		Ls2_122641.1	20056.7	-1.19811	0.302847	15.2218	9.55927e-05	0.00174137
Ls2_76860.1	427.275	1.28403	0.258872	23.9608	9.83194e-07	3.68231e-05		Ls2_123641.1	2668.72	-0.939313	0.266499	12.2127	0.000474661	0.00656465
Ls2_77300.1	1120.75	0.881216	0.296925	8.68105	0.00321536	0.029584		Ls2_123720.1	105.104	-1.93701	0.437961	18.5115	1.68882e-05	0.000408122
Ls2_77380.1	774.134	1.63932	0.248989	41.4264	1.22391e-10	1.1418e-08		Ls2_124280.1	30.4623	-1.92543	0.575828	10.8964	0.000963535	0.0116054
Ls2_78020.1	44.2259	2.33191	0.75285	8.95438	0.00276804	0.0265143		Ls2_124880.1	758.632	-1.49732	0.333414	19.3684	1.07776e-05	0.000280709
Ls2_81341.1	122.264	2.19228	0.363282	34.5695	4.11308e-09	2.68274e-07		Ls2_12640.1	11.2763	-2.73506	0.933873	8.25868	0.00405576	0.0350535
Ls2_82280.1	33.3033	1.78202	0.550811	10.2097	0.00139702	0.0155266		Ls2_126640.1	130.558	-1.45448	0.335102	18.3423	1.84562e-05	0.000443208
Ls2_83661.1	744.727	1.79835	0.263498	44.1213	3.08642e-11	3.34572e-09		Ls2_126821.1	168.562	-1.59704	0.56598	7.60487	0.00582109	0.0462254
Ls2_83781.1	63.6133	1.44897	0.430984	11.0529	0.000885501	0.0109219		Ls2_127081.1	1346.72	-1.6178	0.255909	38.1235	6.64067e-10	5.09109e-08
Ls2_8460.1	572.504	1.13781	0.238393	22.2932	2.3404e-06	7.5856e-05		Ls2_129281.1	17.3089	-2.15911	0.734854	8.34682	0.00386363	0.033872
Ls2_84761.1	702.973	1.12325	0.342769	10.4954	0.0011967	0.0138398		Ls2_129481.1	696.824	-2.56943	0.252933	93.591	3.87946e-22	2.02867e-19
Ls2_85181.1	537.414	0.686201	0.24036	8.08495	0.00446344	0.0378116		Ls2_129881.1	99.3872	-1.68336	0.366182	20.4848	6.01065e-06	0.000169144
Ls2_86920.1	463.47	0.775431	0.280069	7.58567	0.00588342	0.0466089		Ls2_129920.1	423.162	-0.950434	0.339451	7.70617	0.00550325	0.0444446
Ls2_88820.3	1570.21	0.832555	0.24385	11.505	0.00069411	0.00897098		Ls2_1300.1	25.4001	-1.75699	0.629435	7.54155	0.00602922	0.0474235
Ls2_89180.1	89.3438	2.42258	0.370504	41.0066	1.51717e-10	1.38188e-08		Ls2_130320.1	24.3097	-7.17797	1.38544	36.8155	1.29851e-09	9.42826e-08
Ls2_89300.1	29.0512	2.44727	0.682965	12.2489	0.000465522	0.00645592		Ls2_130341.1	1416.27	-1.61407	0.334681	22.1679	2.49821e-06	7.97505e-05
Ls2_89920.1	35.4838	2.37341	0.663505	12.1173	0.000499562	0.00684752		Ls2_130560.1	1974.27	-0.980186	0.28874	11.3126	0.000769846	0.00976936
Ls2_91940.1	268.128	0.959116	0.313399	9.23034	0.00238038	0.0236547		Ls2_131421.1	715.431	-1.33783	0.272354	23.3699	1.3365e-06	4.77327e-05
Ls2_92520.1	217.374	1.00597	0.334894	8.88314	0.00287816	0.0271801		Ls2_132361.1	229.632	-1.18673	0.343665	11.6665	0.000636344	0.00835771
Ls2_93141.1	2452.44	0.692242	0.216383	10.141	0.00145004	0.0159919		Ls2_132821.1	1615.78	-0.951774	0.31183	9.15452	0.00248104	0.0242634
Ls2_94320.1	393.625	1.31664	0.313153	17.1623	3.43172e-05	0.000733673		Ls2_133581.1	133.318	-1.21665	0.413524	8.44443	0.00366163	0.0326366
Ls2_94800.5	76.7632	1.58059	0.406866	14.6949	0.00012639	0.00219586		Ls2_134540.1	9163.98	-4.07522	0.348979	106.493	5.74925e-25	5.20577e-22
Ls3_10180.1	232.085	0.934167	0.294274	9.94965	0.0016088	0.0173784		Ls2_134940.1	33.6945	-1.85751	0.61607	8.73728	0.0031177	0.0289275
Ls3_101901.1	1467.32	0.736517	0.232997	9.89244	0.00165959	0.0178519		Ls2_15521.1	203.193	-1.20711	0.331649	12.9351	0.000322476	0.00478677
Ls3_10960.1	131.369	1.25824	0.319352	15.2336	9.49965e-05	0.00173267		Ls2_15600.1	68.4142	-1.08467	0.394571	7.46649	0.00628579	0.0487687
Ls3_119140.1	832.04	2.22331	0.330469	41.642	1.09611e-10	1.0288e-08		Ls2_15600.3	44.4789	-2.43317	0.523061	20.5053	5.94678e-06	0.000167961
Ls3_119861.1	40.9568	1.95907	0.540939	12.6503	0.000375501	0.00541734		Ls2_19341.1	39265.9	-2.34686	0.360971	38.2991	6.06916e-10	4.7909e-08
Ls3_119900.1	516.064	1.00647	0.328918	9.19114	0.0024319	0.0239196		Ls2_21441.1	272.279	-1.71848	0.268636	39.249	3.73058e-10	3.10404e-08
Ls3_121041.1	4415.67	1.09158	0.347108	9.66373	0.00187942	0.0196936		Ls2_21500.1	26552.8	-1.55018	0.245882	37.9768	7.1591e-10	5.45545e-08
Ls3_121280.1	446.426	0.884378	0.317235	7.6618	0.00564021	0.0451481		Ls2_23920.1	3491.49	-3.02555	0.320722	76.5326	2.16612e-18	6.66863e-16
Ls3_122260.1	168.859	1.14735	0.375246	9.15336	0.00248261	0.0242634		Ls2_24180.1	1082.82	-0.818018	0.291848	7.75646	0.00535207	0.0435617
Ls3_12421.1	70.2837	1.69838	0.557605	8.90411	0.00284529	0.0270022		Ls2_24820.3	318.371	-0.895247	0.257928	11.9019	0.000560762	0.00752555
Ls3_125440.1	135.153	1.43226	0.377177	14.0075	0.000182086	0.00295193		Ls2_24840.1	276.037	-6.12078	0.413174	219.966	9.19976e-50	4.7204e-46
Ls3_13041.1	61.0242	1.88048	0.518089	12.6426	0.000377056	0.00542939		Ls2_24880.1	119.767	-7.27142	0.751184	141.158	1.4856e-32	2.85847e-29
Ls3_13280.1	1907.32	0.846702	0.261933	10.3089	0.0013239	0.0149514		Ls2_3421.1	928.376	-2.47349	0.356951	43.3127	4.66546e-11	4.8854e-09
Ls3_133761.1	469.492	2.16415	0.324787	41.2063	1.36983e-10	1.26263e-08		Ls2_34301.1	2195.46	-0.792656	0.231668	11.567	0.000671327	0.00872046
Ls3_133881.1	182.999	1.0528	0.353764	8.71191	0.00316138	0.029192		Ls2_34361.1	67.6634	-1.63264	0.465683	11.8373	0.000580565	0.00773376
Ls3_133981.1	2452.88	1.29647	0.269163	22.4779	2.12578e-06	7.05218e-05		Ls2_3540.1	387.947	-1.09007	0.238302	20.5398	5.84051e-06	0.000165873
Ls3_134041.1	31.2434	2.38231	0.64524	13.0384	0.000305164	0.0045739		Ls2_38080.2	111.549	-1.17867	0.391604	8.89304	0.0028626	0.027133
Ls3_134181.1	2650.22	0.839358	0.24785	11.3149	0.000768894	0.00976534		Ls2_39681.1	2607.28	-0.87581	0.281918	9.50771	0.0020461	0.0210532
Ls3_1560.1	240.17	1.4963	0.528069	7.7196	0.00546245	0.0442312		Ls2_39940.1	910.264	-0.923419	0.306815	8.91403	0.00282989	0.0269685
Ls3_18921.1	1755.96	0.676861	0.219444	9.43286	0.00213132	0.021698		Ls2_40021.1	3936.74	-1.11611	0.338145	10.6348	0.0011098	0.0130458
Ls3_19520.1	90.1149	2.77183	0.64057	16.8502	4.04481e-05	0.000837979		Ls2_43400.1	2021.46	-3.05947	0.370453	58.5563	1.97556e-14	3.41683e-12
Ls3_21901.1	146.344	2.9621	0.444739	39.9374	2.62231e-10	2.26771e-08		Ls2_47601.1	17125	-1.17829	0.235964	24.2749	8.35185e-07	3.19605e-05
Ls3_2200.1	106.516	0.984289	0.335399	8.51351	0.0035252	0.0316774		Ls2_48320.1	18196.1	-1.49948	0.351334	17.4522	2.9462e-05	0.000643275
Ls3_23221.1	68.6695	1.29428	0.393703	10.6341	0.00111024	0.0130458		Ls2_48661.1	16.0565	-2.7107	0.850982	9.61481	0.00193014	0.0200342
Ls3_2341.1	2449.52	1.10666	0.224454	23.7562	1.09341e-06	4.02652e-05		Ls2_48740.1	2399.96	-1.46035	0.353807	16.3669	5.21875e-05	0.00103388
Ls3_2381.1	188.336	2.70382	0.394777	42.7474	6.22834e-11	6.18534e-09		Ls2_49101.1	17.7237	-2.76204	0.871055	9.58335	0.0019635	0.0203256
Ls3_24581.1	97.7145	1.45474	0.519854	7.58347	0.0058906	0.0466089		Ls2_51180.1	2611	-1.00081	0.249578	15.7765	7.12825e-05	0.00134963
Ls3_24981.1	269.85	2.23756	0.299491	52.2551	4.87395e-13	7.21391e-11		Ls2_51461.2	941.707	-3.16773	0.438616	44.5224	2.51462e-11	2.76482e-09
Ls3_2660.1	632.31	0.987793	0.295229	11.0001	0.000911068	0.0111479		Ls2_52200.1	136.206	-1.86368	0.346371	27.7855	1.3554e-07	6.13636e-06
Ls3_27320.1	88.3646	1.99156	0.40384	23.3203	1.37142e-06	4.88487e-05		Ls2_5500.1	1560.54	-0.733534	0.215277	11.4945	0.000698036	0.00901313
Ls3_30521.1	2921.3	0.769223	0.244729	9.76689	0.00177683	0.0188886		Ls2_56141.1	837.174	-1.35712	0.228415	34.2138	4.93765e-09	3.1644e-07
Ls3_31461.1	55.9252	1.67344	0.454708	13.1978	0.000280275	0.00424633		Ls2_5900.1	743.56	-1.21052	0.255515	21.8746	2.91058e-06	9.0146e-05
Ls3_31500.1	618.036	0.769088	0.264879	8.34431	0.00386897	0.0338959		Ls2_59441.1	165.045	-0.794838	0.287811	7.56589	0.00594833	0.0469071
Ls3_31741.1	243.189	0.916208	0.309159	8.67468	0.00322662	0.0296521		Ls2_5961.1	1515.4	-1.0573	0.365203	8.20701	0.00417289	0.0358479
Ls3_34521.3	181.195	0.927257	0.302552	9.27712	0.00232034	0.0231928		Ls2_59780.1	72.0884	-1.78167	0.446262	15.389	8.74945e-05	0.00162265
Ls3_36460.1	377.753	1.35772	0.28652	21.8027	3.02177e-06	9.33018e-05		Ls2_60700.1	4456.73	-1.1414	0.268721	17.5946	2.73364e-05	0.000604581
Ls3_37501.1	30.1676	1.69325	0.557074	9.05605	0.00261827	0.0253478		Ls2_61101.1	435.841	-0.905732	0.253123	12.6368	0.000378221	0.005436
Ls3_38541.1	307.177	2.03271	0.385724	26.0043	3.40658e-07	1.42882e-05		Ls2_64240.1	220.01	-1.29778	0.339126	14.244	0.000160575	0.00266638
Ls3_39700.1	13.2339	3.3018	1.10173	8.45956	0.00363129	0.0324225		Ls2_6461.1	83.3421	-1.47965	0.438459	11.0478	0.000887907	0.0109428
Ls3_40041.1	2539.99	0.745823	0.227155	10.6655	0.0010915	0.0129044		Ls2_67541.1	210.664	-1.65122	0.319359	25.7013	3.98568e-07	1.64482e-05
Ls3_41140.1	81.3286	1.72572	0.488938	11.9594	0.000543734	0.00733541		Ls2_67840.1	1465.85	-1.28209	0.29879	17.8498	2.39038e-05	0.000540311
Ls3_41941.1	39.0051	2.2392	0.574278	14.5677	0.000135215	0.00231519		Ls2_67900.1	123.677	-1.59876	0.480896	10.6158	0.00112127	0.0131653
Ls3_4640.2	22.3777	2.14132	0.745485	7.93473	0.00484949	0.0403286		Ls2_68221.1	203.635	-0.797568	0.289271	7.53744	0.006043	0.0474591
Ls3_46880.1	1001.97	1.18297	0.216782	29.0585	7.0227e-08	3.34676e-06		Ls2_68700.1	68.5627	-1.51048	0.461527	10.376	0.00127666	0.014546
Ls3_47800.1	93.749	1.38739	0.491012	7.75571	0.0053543	0.0435617		Ls2_70900.1	762.517	-0.761017	0.24456	9.58015	0.00196692	0.0203474
Ls3_49941.1	1380.34	0.819243	0.272603	8.91788	0.00282391	0.0269489		Ls2_73961.3	198.125	-3.84477	0.907242	14.5007	0.00014011	0.00238574
Ls3_50200.1	348.483	2.16516	0.493396	17.795	2.46032e-05	0.000552067		Ls2_74341.1	46.1055	-1.79042	0.591693	8.8248	0.00297165	0.0277901
Ls3_5140.1	522.433	0.743189	0.270911	7.45287	0.00633354	0.0489911		Ls2_74420.1	306.6	-0.805506	0.273347	8.59746	0.00336633	0.0307342
Ls3_56940.1	51.9922	1.79376	0.451694	15.3538	8.91397e-05	0.00163988		Ls2_74480.1	265.533	-1.04155	0.345544	8.91136	0.00283402	0.0269685
Ls3_57021.2	41.6824	1.6278	0.474696	11.5396	0.00068128	0.00883483		Ls2_74680.1	17.2268	-2.78704	0.978376	7.47658	0.00625066	0.0486187
Ls3_58841.1	469.379	0.805992	0.232617	11.8813	0.000566992	0.00758561		Ls2_75220.2	422.316	-1.07392	0.309482	11.7974	0.000593143	0.0078845
Ls3_59460.1	1704.31	0.979834	0.236814	16.8138	4.12328e-05	0.000851942		Ls2_75821.1	348.118	-1.2897	0.377121	11.3662	0.000747909	0.00957784
Ls3_60980.1	191.577	1.80737	0.433372	16.5122	4.83387e-05	0.000968851		Ls2_77500.1	526.905	-1.77006	0.234846	54.1184	1.88761e-13	2.96489e-11
Ls3_61660.1	100.677	1.52795	0.381327	15.6179	7.75173e-05	0.00145583		Ls2_78820.1	18.7391	-5.99194	1.50418	16.2529	5.54239e-05	0.00108958
Ls3_6260.1	166.239	1.90825	0.355179	27.5104	1.56249e-07	6.99167e-06		Ls2_79481.1	177921	-2.32595	0.283903	60.9085	5.97896e-15	1.12237e-12
Ls3_62620.1	21.2986	2.2774	0.685094	10.7478	0.00104406	0.0124102		Ls2_79501.1	18456.8	-3.24074	0.411166	52.2811	4.80976e-13	7.18802e-11
Ls3_6320.1	1196.39	0.587342	0.211351	7.67439	0.005601	0.0449731		Ls2_79541.1	7632.39	-3.50509	0.838539	14.3562	0.000151282	0.00254561
Ls3_63200.1	444.034	1.23714	0.322977	14.291	0.000156613	0.00261192		Ls2_79581.1	43400.4	-2.23089	0.317735	45.0548	1.91601e-11	2.16861e-09
Ls3_63880.1	10654.9	1.34723	0.22678	34.0897	5.26285e-09	3.29313e-07		Ls2_79600.1	54816.5	-2.48255	0.294214	63.8424	1.34784e-15	2.80368e-13
Ls3_65081.1	320.705	1.54253	0.354378	18.207	1.98154e-05	0.000469259		Ls2_80780.1	74.6108	-1.79942	0.566223	9.66028	0.00188294	0.019701
Ls3_65220.1	74.7017	1.59055	0.3988	15.5267	8.13501e-05	0.00151969		Ls2_81020.1	100.027	-2.97191	0.559503	25.3144	4.87052e-07	1.98339e-05
Ls3_67580.1	219.204	1.50407	0.338825	19.0398	1.28022e-05	0.000326266		Ls2_81560.1	120.818	-1.02468	0.335699	9.19618	0.00242521	0.0238843
Ls3_67921.1	1042.01	0.615518	0.223564	7.52833	0.00607362	0.047651		Ls2_82160.1	165.101	-1.98829	0.42167	20.9486	4.71775e-06	0.000137539
Ls3_6860.1	486.805	1.21886	0.394278	9.30534	0.00228487	0.0229379		Ls2_83120.1	416.31	-1.96625	0.294316	42.0649	8.82935e-11	8.49439e-09
Ls3_69080.1	1506.28	1.73751	0.412871	16.7537	4.25595e-05	0.000874493		Ls2_85580.1	117.702	-1.75591	0.351867	24.0001	9.63286e-07	3.63428e-05
Ls3_75520.1	452.871	0.676118	0.246891	7.44066	0.00637666	0.0492998		Ls2_85661.1	98.8706	-1.43397	0.410655	11.8738	0.000569303	0.00760701
Ls3_75880.1	281.654	2.07151	0.457594	19.0994	1.24081e-05	0.000317272		Ls2_86560.1	449.458	-0.699487	0.242335	8.26461	0.00404253	0.0349981
Ls3_76680.1	38.8346	1.48375	0.492954	8.90978	0.00283648	0.0269685		Ls2_86961.1	349.719	-1.36329	0.400246	11.2428	0.000799316	0.0100583
Ls3_76721.1	286.113	0.926404	0.284503	10.4592	0.00122039	0.01404		Ls2_87221.1	28183.5	-1.24226	0.289265	17.9007	2.32739e-05	0.000529962
Ls3_77380.1	92.595	1.75323	0.494115	12.0659	0.000513525	0.0069953		Ls2_87661.1	44.4264	-2.18991	0.508805	17.8579	2.38032e-05	0.000538828
Ls3_77400.1	11.4253	3.97791	1.20536	10.7858	0.0010228	0.0122046		Ls2_87700.1	3364.78	-0.746767	0.230998	10.34	0.00130176	0.0147338
Ls3_81981.1	265	2.54567	0.27196	81.6168	1.65205e-19	5.6511e-17		Ls2_88321.1	187.253	-1.26091	0.407986	9.31041	0.00227855	0.022909
Ls3_82160.1	288.906	0.914681	0.279072	10.6003	0.00113067	0.0132353		Ls2_88340.1	454.659	-0.997573	0.237914	17.3043	3.18464e-05	0.000688499
Ls3_89100.2	17.4513	2.01211	0.718934	7.66613	0.00562669	0.0451002		Ls2_90361.1	2082.1	-2.17892	0.302427	47.7465	4.8504e-12	5.97297e-10
Ls3_90920.1	764.878	0.82175	0.264503	9.53669	0.00201404	0.020765		Ls2_90740.3	30.2234	-1.66806	0.590934	7.77283	0.00530379	0.043311
Ls3_90980.1	280.047	1.41561	0.322562	18.6501	1.5704e-05	0.00038677		Ls2_90981.1	36.2713	-1.67379	0.573936	8.27963	0.00400924	0.0348274
Ls3_92480.1	272.676	1.07732	0.366748	8.46396	0.00362252	0.0323818		Ls2_91021.1	716.5	-1.55614	0.262962	33.5926	6.79523e-09	4.07e-07
Ls3_93260.1	671.435	0.742162	0.243697	9.18414	0.00244122	0.0239874		Ls2_91600.1	786.93	-1.08587	0.337753	10.107	0.00147709	0.0162058
Ls3_94760.1	2147.61	3.05294	0.780247	13.1064	0.000294289	0.00442814		Ls2_91740.1	8568.14	-0.98067	0.298859	10.5669	0.00115133	0.0133946
Ls3_98920.1	312.892	0.9698	0.282117	11.643	0.000644463	0.00843555		Ls2_92760.1	1175.85	-0.826535	0.275417	8.88818	0.00287023	0.0271719
Ls4_100140.1	84.027	1.49753	0.478992	9.48794	0.00206827	0.0212419		Ls2_92781.1	141.606	-1.12944	0.317629	12.4476	0.000418534	0.00592868
Ls4_100240.1	125.944	1.45337	0.388529	13.5926	0.000227084	0.00356684		Ls2_93100.1	527.827	-1.39806	0.29032	22.4147	2.19684e-06	7.20413e-05
Ls4_100260.1	153.39	1.08852	0.354957	9.25113	0.0023535	0.0234482		Ls2_93441.1	12.9946	-2.92888	1.01791	7.73173	0.00542586	0.0440276
Ls4_102201.1	483.686	1.3592	0.317363	17.7629	2.50213e-05	0.000559816		Ls2_9381.1	860.267	-1.1449	0.387179	8.52621	0.00350068	0.0315996
Ls4_102880.1	444.508	1.0783	0.26198	16.6206	4.56526e-05	0.000924645		Ls2_94120.1	1863.73	-0.646671	0.217812	8.745	0.00310452	0.02884
Ls4_10320.1	57.9195	1.51962	0.49667	9.12283	0.00252439	0.0246248		Ls2_94161.1	5118.11	-1.00375	0.26937	13.6158	0.000224292	0.00352658
Ls4_104740.1	3575.88	1.03094	0.348701	8.56279	0.00343103	0.0311219		Ls2_94540.1	5932.22	-0.701548	0.210255	11.0271	0.000897911	0.0110308
Ls4_105781.1	352.634	1.09194	0.36365	8.83215	0.0029597	0.0276952		Ls2_94701.1	5727.03	-7.17969	0.282761	407.019	1.63302e-90	2.51371e-86
Ls4_10601.2	133.986	1.47907	0.341324	18.2682	1.91884e-05	0.000456517		Ls2_97681.1	416.811	-0.902034	0.277222	10.4353	0.00123631	0.0142019
Ls4_107200.1	1883.44	0.948387	0.249965	14.153	0.000168528	0.00276858		Ls2_97980.1	127.446	-1.16574	0.394065	8.59386	0.00337298	0.0307585
Ls4_107261.1	1489.82	0.761943	0.22239	11.6133	0.000654805	0.00852742		Ls2_98541.1	20126.8	-0.815544	0.281884	8.26166	0.0040491	0.0350156
Ls4_108780.1	15.4764	2.40715	0.819535	8.36087	0.00383386	0.0336916		Ls3_101601.1	78.4223	-1.70777	0.407959	16.9974	3.74313e-05	0.000787132
Ls4_109301.1	159.62	1.69984	0.393612	17.8879	2.3431e-05	0.000532751		Ls3_103061.1	50.2452	-1.68831	0.556816	8.9071	0.00284064	0.0269747
Ls4_111820.1	335.78	0.705833	0.248623	7.99662	0.00468647	0.0392272		Ls3_104821.1	1428.16	-1.41323	0.289966	22.8905	1.715e-06	5.88094e-05
Ls4_112861.1	248.461	1.01075	0.309652	10.4884	0.00120129	0.0138617		Ls3_108980.1	454.403	-1.19588	0.346742	11.5835	0.000665378	0.00865048
Ls4_113580.1	487.117	0.774285	0.27578	7.79856	0.00522879	0.0428577		Ls3_111240.1	549.337	-0.943966	0.247295	14.3453	0.00015216	0.00255698
Ls4_115141.1	286.258	1.28516	0.42364	8.93881	0.00279175	0.0266915		Ls3_11160.1	45885.1	-0.887993	0.305092	8.34103	0.00387597	0.0339186
Ls4_116120.1	177.122	2.11092	0.440704	21.4423	3.64641e-06	0.000108989		Ls3_114421.1	31.7114	-3.73902	0.71732	25.8117	3.76399e-07	1.5617e-05
Ls4_116621.1	2648.67	1.10963	0.230572	22.6276	1.9664e-06	6.59451e-05		Ls3_117001.1	52.9422	-1.23046	0.416818	8.59605	0.00336893	0.0307398
Ls4_116941.1	21217.7	0.806851	0.231793	11.9624	0.000542838	0.00732974		Ls3_118541.1	37.1324	-2.28687	0.647476	11.7766	0.00059981	0.00795252
Ls4_117001.1	169.744	1.17571	0.327861	12.6023	0.00038527	0.00551671		Ls3_118661.1	366.623	-6.13237	1.74007	8.07855	0.00447922	0.0378839
Ls4_117861.1	218.897	0.874996	0.277384	9.84018	0.00170741	0.0183023		Ls3_120181.1	41.985	-5.04575	0.880471	29.9259	4.48878e-08	2.20754e-06
Ls4_120041.1	324.7	1.72058	0.289017	33.8987	5.80571e-09	3.5753e-07		Ls3_123380.1	153.3	-2.10503	0.35864	32.5316	1.17272e-08	6.56423e-07
Ls4_124941.1	310.66	2.50028	0.834877	8.05776	0.00453091	0.038237		Ls3_123400.1	910.756	-2.4796	0.816989	8.26701	0.00403719	0.0349913
Ls4_124961.1	1959.55	0.719178	0.25658	7.77912	0.00528535	0.0431833		Ls3_12501.1	726.488	-0.661492	0.226981	8.42989	0.00369102	0.0328036
Ls4_127080.1	286.224	0.879552	0.312874	7.80004	0.00522451	0.0428577		Ls3_129201.3	93.9329	-4.64131	0.507539	78.8825	6.59165e-19	2.15884e-16
Ls4_128420.1	1662.53	2.04214	0.258335	58.1129	2.47498e-14	4.23303e-12		Ls3_13260.1	654.129	-0.695058	0.246002	7.91177	0.00491142	0.0407995
Ls4_129180.1	85.7581	1.36551	0.398092	11.5147	0.000690477	0.00893152		Ls3_1361.1	169.437	-1.84597	0.469684	14.6475	0.000129607	0.00223387
Ls4_12941.1	4276.96	1.14978	0.339971	11.1494	0.000840575	0.0104769		Ls3_137960.1	457.076	-1.07494	0.285352	13.9015	0.000192644	0.00308892
Ls4_130100.1	95.0372	1.69721	0.435713	14.6087	0.000132305	0.00227042		Ls3_139620.1	6425.6	-1.30255	0.26789	22.8857	1.71924e-06	5.88094e-05
Ls4_130320.1	107.371	1.35607	0.358045	14.0379	0.000179165	0.00292148		Ls3_139841.2	1063.65	-1.54218	0.27347	30.4695	3.39157e-08	1.69501e-06
Ls4_130341.1	258.504	1.57338	0.449634	11.7403	0.000611623	0.00806745		Ls3_139841.3	99.7804	-1.70136	0.370518	20.3701	6.38203e-06	0.000178941
Ls4_130361.1	828.497	0.941128	0.337115	7.66466	0.0056313	0.0451002		Ls3_139861.1	5134.08	-2.59589	0.249221	96.6244	8.38092e-23	5.1603e-20
Ls4_130401.1	762.276	2.12302	0.380627	28.7829	8.09635e-08	3.78806e-06		Ls3_140260.2	250.782	-1.71496	0.31679	28.0153	1.20363e-07	5.51411e-06
Ls4_130441.1	71.3016	1.76377	0.594006	8.42401	0.00370299	0.0328531		Ls3_16080.1	10676.7	-1.04022	0.288403	12.7376	0.000358375	0.00522888
Ls4_132460.1	416.466	1.06781	0.336826	9.85404	0.00169459	0.0181776		Ls3_16800.1	351.131	-2.17083	0.317381	43.5062	4.22619e-11	4.45574e-09
Ls4_13581.1	119.351	0.996099	0.339928	8.47569	0.00359925	0.0322411		Ls3_17941.1	111.927	-3.68331	0.446894	61.1602	5.26134e-15	9.99849e-13
Ls4_136401.1	177.482	1.39473	0.482544	8.09011	0.00445075	0.0377467		Ls3_1800.1	250.947	-0.830578	0.296665	7.75229	0.00536446	0.0436213
Ls4_137860.1	357.627	1.45051	0.409068	12.1202	0.000498788	0.00684469		Ls3_18641.2	133.551	-1.9465	0.326162	34.1206	5.18007e-09	3.25456e-07
Ls4_14581.1	576.22	1.11861	0.36517	9.16907	0.00246139	0.024148		Ls3_22001.1	27.5975	-1.67285	0.559491	8.75754	0.00308324	0.028677
Ls4_150741.1	888.666	0.880897	0.221202	15.6443	7.64438e-05	0.00144203		Ls3_221.1	8295.02	-1.01565	0.223994	20.1539	7.14561e-06	0.000198184
Ls4_151140.2	208.318	0.822502	0.277316	8.7143	0.00315723	0.02918		Ls3_23900.1	6852.84	-2.48009	0.242398	94.0244	3.11654e-22	1.71332e-19
Ls4_154640.1	260.757	0.827375	0.274443	8.99787	0.00270295	0.0260041		Ls3_2541.1	2039.94	-1.3626	0.279759	22.9102	1.69753e-06	5.85876e-05
Ls4_155360.1	24.7186	1.92148	0.657699	8.29477	0.00397595	0.0345578		Ls3_28081.1	329.845	-0.809276	0.282298	8.12164	0.004374	0.0371983
Ls4_155700.1	602.362	1.14166	0.338004	11.1458	0.000842204	0.0104887		Ls3_28580.1	110.226	-2.55983	0.441905	30.9339	2.66964e-08	1.35177e-06
Ls4_155741.1	2004.7	1.35399	0.298093	19.9367	8.00471e-06	0.000216549		Ls3_28841.5	14.2681	-7.37911	1.40111	32.5824	1.14242e-08	6.44148e-07
Ls4_155900.1	363.239	0.928128	0.324683	8.05307	0.00454267	0.0383152		Ls3_29621.1	388.981	-1.23719	0.260768	21.9651	2.77656e-06	8.7046e-05
Ls4_160760.1	1416.41	0.827258	0.284492	8.34662	0.00386404	0.033872		Ls3_3140.1	113.968	-1.15404	0.33662	11.5571	0.000674907	0.00875956
Ls4_160860.1	5015.37	1.25987	0.353383	12.3292	0.000445932	0.0062687		Ls3_31761.1	77.8357	-2.14041	0.582401	12.6625	0.000373071	0.00539726
Ls4_162500.1	101.953	1.15567	0.383842	8.89685	0.00285664	0.0270932		Ls3_32820.1	1283.02	-0.832968	0.238104	12.0823	0.000509039	0.00696501
Ls4_162920.1	232.642	1.51127	0.396266	14.0065	0.000182182	0.00295193		Ls3_33121.1	2079.43	-3.02123	0.364253	59.2479	1.39009e-14	2.51737e-12
Ls4_164320.1	76.6002	1.40902	0.486936	8.13998	0.00432998	0.0369259		Ls3_33940.1	20993.4	-1.87265	0.374651	23.4077	1.3105e-06	4.70223e-05
Ls4_165741.1	470.9	1.20279	0.370145	10.2922	0.00133592	0.01504		Ls3_34120.1	5802.7	-0.801694	0.291588	7.46417	0.00629389	0.048786
Ls4_166021.1	1127.16	0.896717	0.269248	10.9283	0.000947043	0.0114877		Ls3_35480.1	2950.08	-1.56102	0.309698	24.2713	8.36749e-07	3.19605e-05
Ls4_170780.1	604.306	1.13141	0.27898	16.0846	6.05756e-05	0.00117141		Ls3_38381.1	214.864	-2.4685	0.424725	30.8557	2.77938e-08	1.40272e-06
Ls4_1720.1	1054.28	1.10684	0.35324	9.5956	0.00195044	0.0202312		Ls3_38820.1	45.7083	-1.44671	0.52495	7.43285	0.00640439	0.0494149
Ls4_173140.1	3239.85	0.732699	0.254776	8.18464	0.00422466	0.0361279		Ls3_39480.1	5453.79	-1.33786	0.310193	17.9751	2.23812e-05	0.000514207
Ls4_175540.1	92.2649	1.62088	0.433632	13.4882	0.000240063	0.00374018		Ls3_39920.1	73.9264	-1.69485	0.464554	12.8819	0.000331778	0.00490591
Ls4_175741.1	1028.93	1.81353	0.310705	32.1437	1.43183e-08	7.84348e-07		Ls3_40720.1	191.862	-1.45099	0.3466	16.9413	3.8554e-05	0.000806333
Ls4_180741.1	367.475	1.85254	0.259438	48.5428	3.23161e-12	4.11109e-10		Ls3_41481.1	6411.93	-1.23569	0.294343	17.1133	3.52156e-05	0.00074872
Ls4_18140.1	228.043	1.32911	0.428052	9.35036	0.00222941	0.0224884		Ls3_43161.1	2843.94	-0.923262	0.261019	12.3073	0.000451192	0.00631846
Ls4_1821.1	2554.43	0.795003	0.271994	8.4397	0.00367117	0.0326839		Ls3_43821.1	815.618	-1.07294	0.370889	8.1943	0.00420223	0.0359761
Ls4_182661.1	197.984	1.00923	0.317304	9.95632	0.00160298	0.0173399		Ls3_44281.1	1518.29	-1.27203	0.270865	21.4023	3.72333e-06	0.000111072
Ls4_184741.1	248.005	1.66375	0.295351	30.5176	3.30855e-08	1.66433e-06		Ls3_45680.1	438.126	-1.91822	0.404422	21.1101	4.33634e-06	0.000127384
Ls4_18480.1	61.3785	1.37241	0.446045	9.29005	0.00230401	0.0230746		Ls3_45840.1	336.847	-0.848623	0.300893	7.85817	0.00505915	0.0417502
Ls4_18681.1	68.8198	1.33062	0.461462	8.13788	0.004335	0.0369484		Ls3_47760.1	165.659	-1.91538	0.402196	21.5095	3.52082e-06	0.000106475
Ls4_19240.1	64.6626	1.1279	0.403881	7.70459	0.00550807	0.0444603		Ls3_47880.1	14.9462	-2.65788	0.861329	9.1973	0.00242373	0.0238843
Ls4_22560.1	129.053	1.52439	0.383483	15.3124	9.11165e-05	0.00167369		Ls3_47940.1	87.2298	-4.02483	0.573568	42.8349	5.95609e-11	5.99229e-09
Ls4_26380.1	3848.73	1.05784	0.254098	16.9629	3.81179e-05	0.000798298		Ls3_49081.1	179.634	-1.10631	0.376892	8.44169	0.00366715	0.0326669
Ls4_26780.1	1483.9	0.913738	0.326715	7.69704	0.00553114	0.0445764		Ls3_49600.1	639.262	-0.837139	0.277338	8.9929	0.00271031	0.0260431
Ls4_30161.1	27.228	3.24862	0.850078	13.432	0.000247371	0.00383462		Ls3_50900.1	69.1932	-2.69911	0.541559	22.8235	1.77577e-06	6.06086e-05
Ls4_31100.1	1102.31	1.3412	0.295043	19.9929	7.77302e-06	0.000212145		Ls3_51441.1	757.03	-1.40162	0.265997	26.8245	2.228e-07	9.68801e-06
Ls4_31401.1	892.581	0.703508	0.246567	8.06711	0.0045076	0.0380821		Ls3_51901.1	621.391	-1.04413	0.279216	13.71	0.000213312	0.00337809
Ls4_32141.2	11.7181	5.96014	1.47373	19.2859	1.12531e-05	0.000290909		Ls3_54680.1	152.037	-1.32717	0.334241	15.4093	8.6559e-05	0.00160724
Ls4_32381.1	667.315	1.23346	0.368472	10.8985	0.000962424	0.0116054		Ls3_55001.1	431.888	-1.33286	0.297994	19.4027	1.05858e-05	0.000276651
Ls4_33140.1	99.5606	1.67834	0.455094	13.0795	0.000298544	0.00448779		Ls3_57420.1	122.67	-1.61616	0.424704	13.919	0.000190856	0.00306665
Ls4_3481.1	1967.62	0.893206	0.270759	10.717	0.00106153	0.0125791		Ls3_59080.1	5251.06	-1.4153	0.243419	32.547	1.16345e-08	6.53615e-07
Ls4_34860.1	43.6062	2.03141	0.637328	9.68605	0.00185672	0.0195089		Ls3_59241.1	1691.47	-0.995225	0.306703	10.3299	0.00130889	0.0148037
Ls4_38221.1	374.804	0.806115	0.27883	8.26576	0.00403997	0.0349956		Ls3_59341.3	405.264	-0.985785	0.317443	9.47115	0.00208729	0.021377
Ls4_3860.1	92.8376	1.7844	0.406847	18.5526	1.65277e-05	0.000403186		Ls3_62580.1	92.8652	-1.37304	0.417646	10.5402	0.00116807	0.0135597
Ls4_38740.1	308.231	1.11215	0.337447	10.6398	0.00110677	0.0130348		Ls3_64061.1	75.0341	-1.10686	0.375259	8.57073	0.0034161	0.0310597
Ls4_3961.1	329.088	1.00811	0.350574	8.1217	0.00437386	0.0371983		Ls3_67140.1	5856.2	-1.40849	0.218917	39.8728	2.71047e-10	2.33085e-08
Ls4_40241.1	38.3732	2.33232	0.692525	10.6516	0.00109978	0.0129724		Ls3_68340.1	848.23	-1.0514	0.298899	12.1197	0.000498911	0.00684469
Ls4_41240.1	422.471	1.27755	0.311036	16.4075	5.10817e-05	0.00101458		Ls3_68721.1	131.973	-1.26944	0.384631	10.6348	0.00110978	0.0130458
Ls4_41280.1	336.785	1.26752	0.409088	9.32986	0.0022545	0.0227117		Ls3_70201.1	65.7456	-1.565	0.479168	10.3689	0.00128157	0.0145803
Ls4_41580.1	418.192	1.59188	0.345882	20.2973	6.6294e-06	0.000184532		Ls3_70661.1	994.327	-1.27469	0.379282	10.9524	0.000934845	0.0113666
Ls4_45060.1	824.393	1.07358	0.307153	11.9643	0.000542307	0.007329		Ls3_74220.1	51.2511	-3.09012	0.607433	23.8311	1.05168e-06	3.89146e-05
Ls4_4881.1	519.248	3.27944	0.401534	57.0497	4.24934e-14	7.03335e-12		Ls3_74801.1	32.3737	-3.80043	0.917822	15.1834	9.75589e-05	0.0017709
Ls4_49501.1	441.734	0.725427	0.2466	8.5773	0.00340379	0.0309844		Ls3_76921.1	221.75	-4.679	1.11583	13.1881	0.000281734	0.00426424
Ls4_53041.1	904.927	1.32178	0.277926	21.9226	2.83868e-06	8.88126e-05		Ls3_77021.1	30.8239	-2.59957	0.714772	12.4921	0.000408668	0.00581926
Ls4_57621.1	76.46	1.81389	0.461757	14.8306	0.000117614	0.00206436		Ls3_79320.1	104.393	-1.04793	0.349836	8.85308	0.00292594	0.0274527
Ls4_60581.1	185.239	1.01022	0.32127	9.73439	0.00180853	0.0191594		Ls3_79441.1	53.7252	-2.14869	0.601124	12.0805	0.000509509	0.00696525
Ls4_60620.1	1940.37	1.2389	0.249474	23.9647	9.81206e-07	3.68231e-05		Ls3_80721.1	399.853	-2.66718	0.303223	69.8804	6.30129e-17	1.56445e-14
Ls4_61981.1	1163.3	0.965952	0.273539	12.2526	0.000464608	0.00645592		Ls3_84540.1	74.3832	-1.57046	0.404462	14.6966	0.000126276	0.00219586
Ls4_64720.1	128.156	1.31066	0.379712	11.6404	0.000645355	0.00844006		Ls3_84840.1	12715.5	-6.61696	0.996426	27.0542	1.9783e-07	8.6758e-06
Ls4_64800.1	87.6955	1.77884	0.416355	17.5866	2.74522e-05	0.000606273		Ls3_86641.1	212.993	-1.1464	0.310382	13.3569	0.000257473	0.00396725
Ls4_64920.1	192.945	1.75369	0.355133	23.3166	1.3741e-06	4.88487e-05		Ls3_88380.1	265.431	-0.855735	0.309815	7.5404	0.00603306	0.0474294
Ls4_64980.1	120.256	3.52413	0.565481	33.7291	6.33474e-09	3.839e-07		Ls3_89881.1	767.72	-0.949252	0.250825	14.0911	0.00017417	0.00285213
Ls4_65261.1	1010.81	1.49998	0.30679	22.9501	1.6626e-06	5.77705e-05		Ls3_91700.1	126.483	-1.16568	0.336773	11.7692	0.000602179	0.00797706
Ls4_71141.1	643.697	1.54448	0.315353	23.0014	1.6188e-06	5.6504e-05		Ls3_93020.1	40.4364	-2.02401	0.50872	15.2714	9.31164e-05	0.00170636
Ls4_73921.1	93.5753	1.38862	0.348521	15.5586	7.99889e-05	0.00149789		Ls3_93721.1	812.729	-0.968235	0.28153	11.6246	0.000650866	0.00849049
Ls4_74580.1	1643.75	0.70164	0.210807	10.9771	0.000922451	0.0112425		Ls3_9520.1	644.512	-1.32402	0.363146	12.8847	0.000331284	0.00490332
Ls4_74600.1	58.4924	1.39744	0.444398	9.70334	0.00183934	0.0193659		Ls3_95661.1	17.1236	-7.64192	1.3964	35.4305	2.64316e-09	1.76896e-07
Ls4_76320.3	76.5786	1.1563	0.402319	8.12484	0.00436629	0.0371739		Ls3_95901.1	364.619	-2.89514	0.316934	74.4018	6.37293e-18	1.78361e-15
Ls4_78640.1	3067.82	0.746515	0.272212	7.43945	0.00638094	0.0493081		Ls3_96021.1	124.89	-2.14593	0.387871	28.808	7.99211e-08	3.76216e-06
Ls4_78940.1	168.377	1.00229	0.302142	10.8522	0.000986796	0.0118381		Ls3_96320.1	389.902	-2.07368	0.358278	31.2359	2.28498e-08	1.18029e-06
Ls4_81981.1	173.896	1.11484	0.384605	8.23544	0.00410801	0.0353661		Ls3_9640.1	48.0003	-1.36195	0.460542	8.5666	0.00342386	0.0310752
Ls4_82121.1	213.299	1.00701	0.295987	11.412	0.000729729	0.00936841		Ls3_97601.1	225.829	-0.855265	0.303508	7.8531	0.00507337	0.0417892
Ls4_8280.1	43.0461	2.10382	0.686407	8.87571	0.0028899	0.0272575		Ls3_97940.1	134.125	-1.72348	0.396822	18.0269	2.17805e-05	0.000504921
Ls4_82980.1	1441.7	0.893166	0.314643	7.937	0.00484339	0.0403286		Ls3_98441.3	68.9351	-1.90051	0.486165	14.6733	0.000127847	0.00221867
Ls4_84241.1	1288.11	1.59455	0.335359	21.5805	3.39281e-06	0.000103622		Ls4_101160.1	982.685	-1.15611	0.302028	14.2909	0.000156617	0.00261192
Ls4_85180.1	4630.45	1.12845	0.298826	13.9142	0.000191347	0.00307132		Ls4_101281.1	46602.8	-1.40702	0.285198	23.433	1.29341e-06	4.66678e-05
Ls4_85660.1	56.635	1.23777	0.443608	7.6518	0.00567156	0.0453518		Ls4_101760.1	2408.42	-2.00463	0.370743	27.1826	1.85116e-07	8.18821e-06
Ls4_86161.1	210.956	1.81143	0.351497	25.3025	4.90084e-07	1.98523e-05		Ls4_102181.1	229.012	-0.805609	0.291519	7.5694	0.00593677	0.0468639
Ls4_88220.1	363.909	0.882366	0.274981	10.1637	0.00143237	0.0158236		Ls4_10260.1	1270.72	-0.881037	0.292321	8.94885	0.00277645	0.0265783
Ls4_92221.1	101.265	1.08237	0.37777	8.08465	0.00446417	0.0378116		Ls4_103321.1	25.1684	-1.91231	0.65833	8.20582	0.00417562	0.0358479
Ls4_92920.1	340.354	1.12708	0.316916	12.3768	0.00043471	0.00613898		Ls4_103580.1	789.817	-0.783965	0.268532	8.42639	0.00369815	0.0328353
Ls4_92980.1	50.7325	1.55365	0.486275	9.96428	0.00159607	0.0172894		Ls4_104861.1	197.839	-1.50158	0.316766	21.736	3.12865e-06	9.59349e-05
Ls4_93560.1	738.609	0.863211	0.265816	10.4057	0.00125629	0.0143351		Ls4_112460.1	65.1674	-1.53095	0.410452	13.5496	0.000232336	0.00364562
Ls4_94081.1	477.395	1.27661	0.311853	16.2956	5.41891e-05	0.00106667		Ls4_113360.1	39.673	-1.7186	0.594342	8.02433	0.00461531	0.0388215
Ls4_9420.1	1690.71	0.874623	0.243391	12.7279	0.000360238	0.00524611		Ls4_116580.2	122.425	-1.057	0.353837	8.77648	0.00305139	0.0283978
Ls4_94821.1	1201.96	1.31201	0.330839	15.2335	9.50023e-05	0.00173267		Ls4_116980.1	106.787	-1.65596	0.482437	11.3237	0.000765225	0.00974285
Ls4_95340.1	327.616	0.893884	0.251151	12.5182	0.000403007	0.0057493		Ls4_117720.1	3532.04	-0.893666	0.301891	8.62702	0.00331212	0.0302573
Ls4_96901.1	354.743	1.10724	0.399215	7.52444	0.00608674	0.0477053		Ls4_118261.1	345.838	-7.54139	1.8261	10.0395	0.00153216	0.0167029
Ls4_96981.1	281.727	1.46622	0.331457	18.9176	1.36487e-05	0.000344418		Ls4_119160.1	3321.74	-1.37666	0.213094	40.2867	2.19302e-10	1.91802e-08
Ls4_97080.1	208.356	1.21755	0.401671	8.96137	0.00275748	0.0264387		Ls4_11941.1	2380.57	-2.74308	0.29308	77.2707	1.49063e-18	4.6827e-16
Ls4_97261.1	83.2548	2.74109	0.5096	26.6297	2.46428e-07	1.05957e-05		Ls4_119740.2	62.2676	-1.50848	0.422995	12.3739	0.000435385	0.00614288
Ls4_9921.1	842.014	2.66493	0.340371	54.6859	1.4142e-13	2.26758e-11		Ls4_12401.3	58.6835	-1.34645	0.461591	8.32732	0.00390532	0.0340786
Ls4_99301.1	40.217	1.94723	0.614325	9.62315	0.0019214	0.0199599		Ls4_127200.1	330.42	-0.957605	0.28837	10.8494	0.0009883	0.0118388
Ls5_102621.1	19.0643	3.32429	0.848702	14.8362	0.000117265	0.00206178		Ls4_127620.1	881.578	-0.995004	0.255661	14.8781	0.000114688	0.00202453
Ls5_103981.1	490.363	1.28258	0.3742	11.4081	0.000731261	0.00938025		Ls4_127841.2	179.317	-1.92016	0.37144	25.3062	4.89129e-07	1.98523e-05
Ls5_104920.1	534.818	0.869521	0.299611	8.31018	0.00394235	0.0343239		Ls4_131820.1	20237	-1.69149	0.286784	32.9653	9.38194e-09	5.44967e-07
Ls5_106681.1	137.018	2.80538	0.49129	29.4301	5.79714e-08	2.78861e-06		Ls4_132241.1	146.825	-1.80401	0.355448	24.7144	6.64861e-07	2.59094e-05
Ls5_107600.1	37.3959	2.15044	0.58039	13.2084	0.0002787	0.00423497		Ls4_13360.1	526.518	-1.65089	0.278228	33.6301	6.66521e-09	4.00772e-07
Ls5_110341.1	100.643	1.41776	0.492528	8.04073	0.00457371	0.0385137		Ls4_135000.1	1122.76	-0.879402	0.243768	12.8283	0.000341411	0.00502474
Ls5_115100.1	190.208	1.56191	0.454498	11.3514	0.000753899	0.00963851		Ls4_136201.1	4273.5	-0.608932	0.211211	8.25234	0.00406995	0.0351367
Ls5_115160.1	467.159	0.883076	0.269356	10.6115	0.00112384	0.0131855		Ls4_136961.1	2483.52	-1.01919	0.269721	13.9997	0.000182836	0.0029594
Ls5_115640.1	256.1	1.17158	0.309215	14.0457	0.000178426	0.00291252		Ls4_141101.1	187.29	-0.79776	0.290606	7.47001	0.00627353	0.0487228
Ls5_116201.1	499.756	1.44109	0.364719	15.0447	0.000104992	0.00188361		Ls4_141420.1	2809.34	-0.9499	0.256163	13.5126	0.000236972	0.00370494
Ls5_118440.1	234.729	0.82052	0.271905	9.01894	0.00267196	0.0257554		Ls4_144401.1	584.339	-1.04251	0.24333	18.0295	2.17505e-05	0.000504921
Ls5_120740.1	70.2059	1.50968	0.541265	7.53164	0.00606246	0.0475877		Ls4_150921.1	1121.97	-2.92732	0.27144	101.893	5.8616e-24	4.29656e-21
Ls5_122361.1	170.577	1.09926	0.356537	9.32473	0.00226082	0.0227605		Ls4_151180.1	142.743	-1.43037	0.381262	13.6319	0.000222369	0.00349993
Ls5_126080.1	791.351	0.807882	0.258728	9.63457	0.00190949	0.0198869		Ls4_151180.2	61.0593	-1.51507	0.505707	8.68288	0.00321214	0.029572
Ls5_127640.1	98.0939	1.32058	0.454232	8.24101	0.00409543	0.0352972		Ls4_151180.3	65.6047	-1.62908	0.494979	10.4212	0.00124574	0.0142359
Ls5_128881.5	76.1596	1.20473	0.422275	7.9899	0.0047039	0.0393304		Ls4_151720.1	2094.17	-0.881233	0.211692	17.0804	3.5831e-05	0.000757619
Ls5_131321.1	889.563	0.994687	0.32055	9.45053	0.00211088	0.0215326		Ls4_151741.1	366.852	-0.88208	0.260242	11.3423	0.000757632	0.00967017
Ls5_140220.1	371.504	1.34483	0.310619	18.1854	2.00411e-05	0.000473148		Ls4_153060.1	91.6049	-1.44524	0.469527	9.21791	0.00239659	0.0236885
Ls5_140700.1	42245.7	0.922697	0.228402	16.0496	6.1704e-05	0.00119173		Ls4_154881.1	163.478	-1.85693	0.304386	35.6777	2.32813e-09	1.5857e-07
Ls5_141241.3	591.616	0.906657	0.256108	12.3565	0.00043946	0.00618904		Ls4_156301.2	27.3344	-1.65942	0.601441	7.46719	0.00628336	0.0487687
Ls5_14300.1	23.2437	2.11992	0.757395	7.5141	0.0061218	0.0478941		Ls4_156481.1	11.7654	-2.81928	0.945889	8.6568	0.00325843	0.0299266
Ls5_144661.1	130.954	1.22559	0.31462	14.9029	0.000113186	0.00200955		Ls4_158140.1	161.474	-1.30685	0.33394	14.9524	0.000110256	0.00196659
Ls5_146820.1	602.482	0.871224	0.284249	9.26892	0.00233075	0.0232667		Ls4_158221.1	280.729	-1.08432	0.289444	13.7805	0.000205461	0.0032706
Ls5_148080.1	1087.24	0.693345	0.245665	7.89364	0.00496089	0.0411439		Ls4_159100.1	1533.83	-0.751338	0.246077	9.22583	0.00238624	0.0236835
Ls5_149321.1	31.3344	3.55553	0.84789	15.9537	6.4912e-05	0.00124899		Ls4_159341.1	6643.65	-1.69784	0.295368	31.307	2.20289e-08	1.14558e-06
Ls5_150201.1	559.662	1.85087	0.288811	38.8298	4.62419e-10	3.78473e-08		Ls4_161500.1	32.7721	-3.77515	0.719143	26.0247	3.37085e-07	1.41769e-05
Ls5_152520.1	263.219	0.835569	0.304225	7.46404	0.00629435	0.048786		Ls4_161601.1	872.294	-0.897916	0.247948	12.9215	0.000324822	0.0048123
Ls5_152761.1	1726.81	1.35072	0.340455	15.211	9.61414e-05	0.0017493		Ls4_162140.1	3319.77	-2.42988	0.3243	50.6406	1.10924e-12	1.58098e-10
Ls5_153560.1	293.2	1.04573	0.297681	12.1211	0.000498547	0.00684469		Ls4_162200.1	219.607	-2.02694	0.351085	31.444	2.05278e-08	1.07478e-06
Ls5_153900.1	955.017	0.643908	0.232972	7.58293	0.00589235	0.0466089		Ls4_162220.1	18.582	-2.11129	0.745577	7.7992	0.00522694	0.0428577
Ls5_15600.1	33.9563	1.95521	0.616458	9.70537	0.0018373	0.0193577		Ls4_164080.1	784.234	-2.35208	0.27926	64.8674	8.01098e-16	1.76161e-13
Ls5_158440.1	261.061	2.23399	0.353114	37.2295	1.05014e-09	7.7396e-08		Ls4_164080.2	62.8553	-2.94385	0.496564	32.7696	1.03756e-08	5.9817e-07
Ls5_159200.1	781.664	0.839974	0.277104	9.07256	0.00259473	0.0251833		Ls4_164841.1	674.27	-0.685785	0.229375	8.86729	0.00290327	0.0273166
Ls5_159920.1	1948.55	0.55843	0.203846	7.46053	0.00630666	0.0488076		Ls4_164941.1	101.755	-2.33593	0.379207	35.9121	2.06426e-09	1.43706e-07
Ls5_160601.1	25.49	1.79294	0.642427	7.59938	0.00583882	0.0463045		Ls4_164980.1	1490.31	-1.29255	0.259227	24.1119	9.08963e-07	3.44622e-05
Ls5_162320.1	113.431	1.6332	0.444338	13.0025	0.000311077	0.00464443		Ls4_165060.1	16.6799	-4.22097	1.02489	16.7396	4.28769e-05	0.000877665
Ls5_164760.1	619.369	1.99431	0.382667	25.3511	4.77877e-07	1.95118e-05		Ls4_165120.1	311.827	-1.69291	0.323382	26.1709	3.12504e-07	1.31791e-05
Ls5_164981.1	212.222	1.20375	0.306496	15.1081	0.000101527	0.00182784		Ls4_165900.1	382.602	-1.04453	0.25084	17.0355	3.66884e-05	0.000774684
Ls5_16880.1	569.935	1.94223	0.311988	36.4129	1.59647e-09	1.1377e-07		Ls4_167020.1	1014.72	-0.704379	0.212886	10.8509	0.000987468	0.0118381
Ls5_17020.1	633.77	0.90101	0.23085	15.0243	0.000106138	0.00190196		Ls4_169740.1	389.048	-2.16599	0.299247	48.7936	2.84368e-12	3.69963e-10
Ls5_170701.1	17482.3	2.24104	0.311778	47.1947	6.42751e-12	7.72959e-10		Ls4_169820.1	538.885	-1.39733	0.339532	16.3516	5.26116e-05	0.0010396
Ls5_170741.1	57487	1.04345	0.273889	14.2088	0.000163605	0.00270501		Ls4_170661.1	778.164	-0.938371	0.238379	15.2564	9.38598e-05	0.00171589
Ls5_170860.1	1809.68	2.08965	0.253788	62.8431	2.23842e-15	4.47481e-13		Ls4_171021.1	47.5834	-1.45297	0.509571	7.93656	0.00484458	0.0403286
Ls5_171201.1	2661.86	0.952679	0.241024	15.3545	8.91071e-05	0.00163988		Ls4_171521.1	2433.5	-0.856651	0.249269	11.6456	0.000643559	0.0084309
Ls5_173840.1	88.2872	1.40164	0.490961	7.92944	0.00486368	0.0404247		Ls4_173241.1	55.8263	-1.33355	0.47693	7.67351	0.00560375	0.0449731
Ls5_176641.1	235.214	0.967438	0.272051	12.4766	0.000412078	0.00584619		Ls4_173421.1	4936.84	-1.62211	0.226718	48.7531	2.903e-12	3.72383e-10
Ls5_177661.1	408.757	1.75969	0.331571	26.7744	2.28649e-07	9.91435e-06		Ls4_173820.1	704.248	-0.950026	0.307216	9.40272	0.00216663	0.0220139
Ls5_179700.1	1195.71	1.21714	0.255408	22.1077	2.5777e-06	8.19803e-05		Ls4_177060.1	1310.04	-0.772686	0.239534	10.2912	0.00133663	0.01504
Ls5_180581.1	97.3794	1.32536	0.361026	13.2062	0.000279028	0.00423511		Ls4_17720.1	162.073	-2.86844	0.435079	38.9538	4.33949e-10	3.57207e-08
Ls5_18140.1	614.112	0.766166	0.271485	7.88098	0.00499574	0.0413883		Ls4_177200.1	125.919	-1.17733	0.347848	11.2635	0.000790441	0.00997316
Ls5_182821.1	11.7406	3.38208	1.03872	10.4689	0.00121403	0.0139774		Ls4_178061.1	2028.55	-1.63476	0.292328	29.7759	4.84973e-08	2.3624e-06
Ls5_187101.1	17.0141	3.32819	0.86612	14.4954	0.000140504	0.00238981		Ls4_178101.3	25.8779	-1.79877	0.648118	7.49444	0.00618896	0.0482852
Ls5_188620.1	2288.79	1.1704	0.228373	25.6035	4.1927e-07	1.72102e-05		Ls4_178280.1	1636.59	-0.940185	0.254887	13.3801	0.000254306	0.00392477
Ls5_189001.1	550.115	2.52774	0.286821	70.6241	4.32206e-17	1.10882e-14		Ls4_178480.1	278.976	-1.16007	0.326275	12.3573	0.000439255	0.00618904
Ls5_189600.1	391.867	2.7734	0.289112	83.2092	7.38135e-20	2.70527e-17		Ls4_179201.1	47678.2	-1.50458	0.281366	27.387	1.66543e-07	7.40925e-06
Ls5_189620.1	345.771	3.15085	0.286078	108.671	1.91605e-25	1.84336e-22		Ls4_17961.1	2305.27	-2.79829	0.296774	78.0807	9.89176e-19	3.17216e-16
Ls5_189641.1	302.445	3.21471	0.308802	96.784	7.73183e-23	4.959e-20		Ls4_180561.2	86.9718	-1.34615	0.380204	12.2972	0.000453644	0.00633661
Ls5_189900.1	1169.5	0.934983	0.253816	13.3518	0.000258178	0.00397414		Ls4_181920.1	1355	-0.819026	0.270546	9.05105	0.00262543	0.0254012
Ls5_190200.1	57.4693	1.67731	0.437488	14.3404	0.000152559	0.00256089		Ls4_182521.1	1806.02	-2.03644	0.325681	36.3072	1.68539e-09	1.19554e-07
Ls5_19200.1	249.632	0.713753	0.260215	7.47047	0.00627192	0.0487228		Ls4_182901.1	2548.55	-2.05137	0.273069	52.3435	4.65948e-13	7.0317e-11
Ls5_20801.1	1518.99	0.753578	0.248862	9.07029	0.00259795	0.0251923		Ls4_183301.1	705.822	-0.755292	0.250767	8.97816	0.00273225	0.0262368
Ls5_21501.1	307.127	0.915054	0.264256	11.8365	0.000580798	0.00773376		Ls4_183881.1	3563.93	-0.882399	0.266389	10.8087	0.00101025	0.0120642
Ls5_21860.1	1216.37	1.11167	0.219718	25.0375	5.62254e-07	2.23061e-05		Ls4_184601.1	128.396	-1.25341	0.338949	13.4015	0.000251429	0.0038936
Ls5_301.1	178.975	1.53749	0.360047	17.6237	2.69214e-05	0.000596261		Ls4_18921.1	530.67	-0.700354	0.239193	8.50101	0.0035495	0.0318771
Ls5_31460.1	34.7413	2.9992	0.681068	18.1496	2.04214e-05	0.000480652		Ls4_20080.1	17.5328	-3.19662	0.846429	13.797	0.00020366	0.00324864
Ls5_31481.1	101.786	2.08932	0.49403	16.8248	4.09932e-05	0.00084813		Ls4_2141.1	560.709	-1.80564	0.282252	38.7901	4.7192e-10	3.79764e-08
Ls5_31640.1	68.0526	2.60167	0.524412	22.9209	1.68807e-06	5.84805e-05		Ls4_26041.1	2914.42	-2.92187	0.32544	69.9398	6.11411e-17	1.54286e-14
Ls5_31640.3	12.0856	3.6756	1.13754	10.0911	0.00148991	0.0163026		Ls4_26320.1	43.1901	-1.65148	0.492696	10.9793	0.000921328	0.0112409
Ls5_3561.1	692.939	0.996977	0.273826	13.0221	0.000307838	0.00460948		Ls4_26521.1	1453.94	-0.963567	0.234285	16.6292	4.54459e-05	0.000921671
Ls5_3900.1	262.912	1.20038	0.280906	17.8652	2.37118e-05	0.000537549		Ls4_26660.1	1581.83	-1.14112	0.252321	19.9596	7.90947e-06	0.000214349
Ls5_41621.1	19.8092	3.92019	1.07144	12.2527	0.000464588	0.00645592		Ls4_27800.1	1486.49	-0.716686	0.244828	8.48683	0.00357727	0.0320891
Ls5_43481.1	123.539	1.31443	0.470174	7.60861	0.00580904	0.0461872		Ls4_280.1	549.986	-0.631409	0.229586	7.51289	0.0061259	0.0478941
Ls5_46001.1	493.72	2.05115	0.284205	48.7823	2.8601e-12	3.69963e-10		Ls4_28820.1	8073.72	-2.85848	0.281699	89.665	2.82104e-21	1.24069e-18
Ls5_50201.1	204.095	1.94615	0.427855	19.4955	1.00839e-05	0.000266246		Ls4_28860.1	11710.3	-2.03238	0.277569	49.7099	1.78247e-12	2.4068e-10
Ls5_51660.1	1001.6	0.69189	0.234159	8.65365	0.00326408	0.0299606		Ls4_2900.1	684.079	-1.82021	0.28662	38.1213	6.64789e-10	5.09109e-08
Ls5_52101.1	118.461	1.46273	0.335683	18.5158	1.68497e-05	0.000408122		Ls4_29400.1	322.205	-0.888832	0.302512	8.51516	0.003522	0.0316671
Ls5_55261.1	523.506	1.14902	0.308749	13.5295	0.00023484	0.00368116		Ls4_2961.1	271.124	-0.971286	0.280155	11.8575	0.000574304	0.00766054
Ls5_55660.1	231.957	2.44805	0.527457	19.5867	9.61346e-06	0.000255138		Ls4_30301.1	304.831	-1.87942	0.33962	28.9856	7.29193e-08	3.45368e-06
Ls5_5920.1	3876.24	0.723691	0.211327	11.6088	0.000656416	0.00854117		Ls4_31200.1	32.2303	-2.06052	0.614488	10.8137	0.00100753	0.0120411
Ls5_6101.1	853.45	0.850638	0.233193	13.1343	0.000289944	0.0043756		Ls4_31381.1	2246.34	-0.840856	0.303744	7.55821	0.00597373	0.0470832
Ls5_66800.1	187.903	1.84349	0.423768	17.9585	2.2577e-05	0.000517155		Ls4_33420.1	384.148	-1.38653	0.29629	21.1895	4.16045e-06	0.000122921
Ls5_68120.2	56.2615	1.37868	0.426576	10.2591	0.00136015	0.0152047		Ls4_33541.1	3688.84	-1.09368	0.303755	12.6669	0.000372186	0.00538952
Ls5_72101.1	1317.38	1.32466	0.399278	10.6501	0.00110066	0.0129727		Ls4_3441.1	161.234	-1.38106	0.337926	16.245	5.56563e-05	0.00109275
Ls5_72320.1	91.7639	2.04724	0.406173	24.3044	8.22526e-07	3.15739e-05		Ls4_36200.1	201.219	-0.843803	0.307198	7.46247	0.00629987	0.0487935
Ls5_74780.1	1925	0.719646	0.220933	10.5066	0.00118949	0.0137668		Ls4_37181.1	122.379	-1.03541	0.372103	7.63273	0.00573184	0.0457151
Ls5_80001.1	537.173	0.989936	0.32094	9.3472	0.00223326	0.0225125		Ls4_37720.1	2626.26	-1.71411	0.286157	33.989	5.54249e-09	3.44014e-07
Ls5_84081.1	1003.84	0.800716	0.24544	10.5181	0.00118213	0.0137022		Ls4_38520.1	1886.61	-0.770496	0.24186	10.0328	0.00153776	0.0167285
Ls5_84881.1	186.222	1.15123	0.313782	13.2046	0.000279259	0.00423511		Ls4_38661.1	629.569	-1.61762	0.288986	29.9352	4.46731e-08	2.20402e-06
Ls5_8861.1	2502.96	0.815873	0.281411	8.29789	0.00396911	0.0345178		Ls4_39320.1	28.9303	-2.69522	0.804078	10.348	0.00129618	0.0146923
Ls5_93541.1	227.085	1.42229	0.30777	20.7414	5.25677e-06	0.000151247		Ls4_40940.1	87.3069	-1.74512	0.390992	19.2953	1.11983e-05	0.000290194
Ls5_95300.1	443.166	1.24067	0.258204	22.5226	2.07682e-06	6.93459e-05		Ls4_41981.1	35.7523	-2.24618	0.674854	10.4302	0.0012397	0.0142196
Ls5_95980.1	954.08	0.975733	0.335176	8.32579	0.00390861	0.034088		Ls4_42200.1	72.0505	-1.3735	0.406026	11.1759	0.000828667	0.0103452
Ls5_96161.5	89.2982	1.11207	0.374052	8.71856	0.00314987	0.0291557		Ls4_42441.1	67.8078	-1.86113	0.499556	13.3048	0.000264728	0.00405066
Ls5_96981.1	138.893	1.27203	0.350742	12.8513	0.000337238	0.00497708		Ls4_43401.1	1204.62	-1.00165	0.228685	18.8415	1.4204e-05	0.000357259
Ls6_100741.1	219.058	0.965578	0.351372	7.43119	0.00641028	0.0494356		Ls4_44480.1	673.073	-2.81111	0.929143	8.00552	0.00466349	0.0390774
Ls6_101321.1	502.54	2.22407	0.335055	40.7015	1.77353e-10	1.5872e-08		Ls4_46261.1	2074.8	-0.717699	0.240046	8.85264	0.00292665	0.0274527
Ls6_101381.1	759.828	1.01762	0.233122	18.7177	1.51566e-05	0.00037591		Ls4_46280.1	2724.23	-0.913188	0.2895	9.78966	0.00175496	0.0186819
Ls6_102560.2	493.413	1.03722	0.367678	7.80664	0.00520547	0.0427348		Ls4_46321.1	68.8458	-1.34318	0.462609	8.26298	0.00404617	0.0350099
Ls6_103400.1	115.629	1.30847	0.375279	11.8862	0.000565515	0.00758273		Ls4_47601.1	777.871	-1.77354	0.316421	29.7275	4.97241e-08	2.40693e-06
Ls6_10640.1	1129.96	2.11289	0.314173	41.8681	9.76432e-11	9.22099e-09		Ls4_49900.1	2428.36	-0.633103	0.226405	7.75891	0.00534481	0.0435385
Ls6_106401.1	2023.96	0.744672	0.228849	10.4778	0.00120818	0.0139307		Ls4_50480.1	6939.63	-1.31545	0.271309	22.7418	1.85289e-06	6.28227e-05
Ls6_107180.1	320.488	1.74293	0.320739	28.1523	1.12134e-07	5.18343e-06		Ls4_54301.1	90.9273	-2.23699	0.39794	29.972	4.38339e-08	2.16957e-06
Ls6_107660.1	307.575	1.58847	0.419053	13.7634	0.00020734	0.00329029		Ls4_54780.1	789.148	-1.9941	0.301468	40.9073	1.59624e-10	1.44534e-08
Ls6_108080.1	1968.53	0.992288	0.308208	10.1723	0.00142563	0.0157876		Ls4_5700.2	267.479	-1.64905	0.396092	16.5405	4.76226e-05	0.000959496
Ls6_109261.1	20.7255	2.37452	0.810924	8.15654	0.00429062	0.0366716		Ls4_59381.1	3033.53	-1.34634	0.340952	15.063	0.000103981	0.00186765
Ls6_110021.1	120.926	1.65252	0.429032	14.2699	0.000158379	0.00263845		Ls4_62781.1	53.5079	-9.28658	2.17535	12.1502	0.000490832	0.00676399
Ls6_110881.1	203.259	1.07572	0.331318	10.3508	0.00129418	0.0146913		Ls4_63300.1	98.8184	-1.41505	0.357231	15.3532	8.91692e-05	0.00163988
Ls6_11160.1	4710.26	1.60226	0.3197	23.9372	9.95288e-07	3.71856e-05		Ls4_64060.1	747.855	-2.4307	0.268899	74.5027	6.05543e-18	1.72613e-15
Ls6_113520.1	34.115	3.39306	0.856451	14.1031	0.00017306	0.00283696		Ls4_64540.1	92461.5	-1.45949	0.288209	24.6203	6.98132e-07	2.70689e-05
Ls6_114421.1	125.966	1.46451	0.385616	14.0116	0.000181685	0.00295138		Ls4_64660.1	913.6	-0.793702	0.228944	11.8835	0.000566341	0.00758561
Ls6_11501.1	127.481	1.32221	0.375243	12.1199	0.000498858	0.00684469		Ls4_64780.1	640.957	-0.822161	0.254839	10.2786	0.00134585	0.0151106
Ls6_115320.1	4841.3	0.629559	0.209502	8.96074	0.00275843	0.0264387		Ls4_65361.1	2033.59	-1.00315	0.27955	12.6301	0.000379586	0.00544545
Ls6_116540.1	381.753	1.27607	0.253248	24.7621	6.48605e-07	2.534e-05		Ls4_67421.1	679.653	-1.45713	0.244241	34.3405	4.62664e-09	2.99235e-07
Ls6_116560.1	516.902	0.971229	0.253517	14.4463	0.000144212	0.00244209		Ls4_67740.2	146.843	-1.21414	0.397619	9.08703	0.00257429	0.0250322
Ls6_117561.2	76.4829	1.10794	0.379799	8.40747	0.00373681	0.0330556		Ls4_67821.13	36.7801	-2.36233	0.624222	13.5117	0.00023708	0.00370494
Ls6_14981.1	1009.56	3.08827	0.305279	88.5686	4.91022e-21	2.09953e-18		Ls4_68381.1	223.501	-1.32138	0.297058	19.2842	1.12637e-05	0.000290909
Ls6_16060.1	927.577	1.709	0.379553	19.2296	1.15902e-05	0.000298342		Ls4_69460.1	97.9915	-2.08903	0.402515	25.6324	4.13045e-07	1.7e-05
Ls6_17501.1	579.528	1.45016	0.313376	20.6372	5.55074e-06	0.000159111		Ls4_70101.3	34.5885	-1.94381	0.522704	13.4695	0.000242477	0.00376634
Ls6_17901.1	110.346	1.21529	0.368002	10.6885	0.00107804	0.012755		Ls4_70120.1	3432.86	-1.36193	0.276305	23.4575	1.27706e-06	4.62537e-05
Ls6_18640.1	2168.98	0.708294	0.242725	8.43421	0.00368228	0.0327448		Ls4_74100.1	108.013	-3.15472	0.456565	43.2334	4.85849e-11	5.05316e-09
Ls6_22481.1	443.877	0.879337	0.297052	8.64634	0.00327719	0.0300272		Ls4_74180.1	3545.29	-3.11969	0.337917	72.7024	1.50748e-17	4.07099e-15
Ls6_23641.1	130.669	1.33325	0.316226	17.4181	2.99949e-05	0.000653058		Ls4_74620.1	1051.19	-0.68212	0.224812	9.13089	0.00251329	0.0245321
Ls6_23641.2	128.269	1.03703	0.320331	10.3501	0.00129467	0.0146913		Ls4_74680.1	8241.92	-0.920312	0.32964	7.66608	0.00562687	0.0451002
Ls6_24401.1	120.451	1.08585	0.385544	7.80852	0.00520005	0.0427131		Ls4_74720.1	34273.9	-0.760977	0.249566	9.19195	0.00243081	0.0239196
Ls6_28760.1	164.752	1.30236	0.340225	14.296	0.000156195	0.00261192		Ls4_75261.1	324.782	-1.3305	0.288945	20.6131	5.62095e-06	0.000160526
Ls6_3201.1	219.104	1.03543	0.339283	9.15963	0.00247412	0.0242113		Ls4_76080.1	817.564	-1.14728	0.302272	14.0594	0.00017713	0.00289752
Ls6_3341.1	102.189	1.76253	0.461854	13.9404	0.000188695	0.00303827		Ls4_76461.1	335.111	-0.74468	0.26988	7.55187	0.00599478	0.047225
Ls6_33521.1	3506.27	1.04482	0.237418	18.9666	1.33027e-05	0.000337344		Ls4_78760.1	1257.66	-2.3011	0.229711	92.0206	8.5777e-22	4.00111e-19
Ls6_34321.1	1110.13	2.32221	0.429871	26.5689	2.54299e-07	1.09037e-05		Ls4_81740.3	21.5775	-1.84507	0.630437	8.38683	0.0037795	0.0333679
Ls6_36240.1	385.105	1.28758	0.379797	11.1669	0.000832675	0.0103868		Ls4_82321.1	352.524	-1.24269	0.379231	10.4353	0.00123627	0.0142019
Ls6_37661.1	60.8413	1.72426	0.573	8.71052	0.00316379	0.0291968		Ls4_82500.1	56.88	-1.21604	0.426318	8.00412	0.00466711	0.0390865
Ls6_38101.1	93.3339	2.23567	0.410035	28.2099	1.08845e-07	5.04654e-06		Ls4_83840.1	163.712	-0.955937	0.303945	9.76417	0.00177946	0.0189035
Ls6_40340.1	105.585	1.53559	0.518104	8.47294	0.00360469	0.0322411		Ls4_84020.1	3022.77	-1.79196	0.274662	40.1277	2.37889e-10	2.06882e-08
Ls6_42700.1	369.393	1.27747	0.282174	19.9705	7.86462e-06	0.00021351		Ls4_84040.2	26.5199	-4.99031	0.875109	35.4065	2.67592e-09	1.78314e-07
Ls6_43080.1	186.864	1.37621	0.46813	8.36859	0.00381762	0.0336182		Ls4_84561.1	2533.82	-1.53028	0.263582	32.2676	1.34336e-08	7.4116e-07
Ls6_45060.1	1059.67	1.2488	0.391619	9.87382	0.00167648	0.0180084		Ls4_84600.1	806.15	-0.734371	0.245238	8.88439	0.00287619	0.0271782
Ls6_45540.3	15.8618	2.45221	0.870512	7.60433	0.00582284	0.0462254		Ls4_84680.1	965.869	-0.882974	0.264154	11.0143	0.000904109	0.0110804
Ls6_47921.1	1035.05	0.851184	0.290667	8.45847	0.00363347	0.0324232		Ls4_84700.1	212.506	-0.91716	0.270938	11.3166	0.000768163	0.0097641
Ls6_48780.1	106.046	1.56956	0.352336	19.3168	1.10729e-05	0.000287913		Ls4_84821.1	3796.27	-2.95841	0.272563	101.972	5.63079e-24	4.29656e-21
Ls6_50141.3	38.6555	1.81939	0.602398	8.79038	0.00302822	0.0282407		Ls4_87381.1	5866.08	-1.72176	0.266538	39.4893	3.29856e-10	2.80523e-08
Ls6_52101.1	611.979	0.771372	0.233967	10.7573	0.00103871	0.0123753		Ls4_88940.1	726.295	-6.67609	0.388962	232.177	1.99761e-52	1.53746e-48
Ls6_52180.1	605.329	1.39551	0.306659	20.0088	7.70874e-06	0.000210765		Ls4_90280.1	1037.53	-0.828908	0.268845	9.38768	0.00218449	0.0221117
Ls6_52200.1	30.7894	3.79513	0.764491	23.4233	1.29997e-06	4.67533e-05		Ls4_91400.1	702.251	-1.17753	0.268701	18.7328	1.50374e-05	0.000374287
Ls6_55820.1	2372.81	0.822094	0.238261	11.7532	0.000607395	0.00803171		Ls4_92001.1	21352	-2.35419	0.291563	59.0525	1.53524e-14	2.74789e-12
Ls6_5601.1	21.1945	2.45504	0.803528	8.88505	0.00287516	0.0271782		Ls4_95580.1	602.948	-0.673514	0.224701	8.91562	0.00282743	0.0269656
Ls6_57060.1	186.078	1.68427	0.294421	31.6027	1.89168e-08	1.00409e-06		Ls4_95601.1	2252.31	-5.71661	0.43337	119.272	9.12949e-28	1.081e-24
Ls6_58140.1	151.23	1.24422	0.43796	7.87388	0.00501539	0.0414841		Ls4_95661.1	355.389	-7.45586	0.986869	37.2282	1.05085e-09	7.7396e-08
Ls6_62421.1	47.3959	1.86264	0.528509	11.9869	0.000535761	0.00725328		Ls4_96641.1	149.578	-1.73115	0.399009	18.0276	2.17722e-05	0.000504921
Ls6_6461.1	2255.9	1.09216	0.264101	16.7176	4.33776e-05	0.000884386		Ls4_97221.1	129.447	-2.25672	0.478225	20.627	5.58025e-06	0.00015966
Ls6_65481.3	344.219	0.954725	0.342024	7.66558	0.00562841	0.0451002		Ls4_9761.1	72.6112	-1.58066	0.46939	10.989	0.000916527	0.0112058
Ls6_65520.1	166.081	0.946537	0.325597	8.33501	0.00388882	0.0339538		Ls4_98261.1	71.8996	-1.64702	0.422021	14.7922	0.000120028	0.00210432
Ls6_66080.1	122.3	1.1431	0.340035	11.1187	0.000854629	0.0106117		Ls4_99881.1	612.581	-0.834315	0.252071	10.8181	0.00100512	0.0120216
Ls6_66781.1	1271.57	2.47088	0.29183	64.7703	8.41596e-16	1.8246e-13		Ls5_100341.2	85.7334	-6.18002	1.56153	10.8821	0.000970961	0.0116674
Ls6_68921.1	664.431	0.962489	0.33029	8.34721	0.0038628	0.033872		Ls5_101181.1	871.144	-1.29574	0.293	18.97	1.32792e-05	0.000337305
Ls6_69640.1	852.325	1.19262	0.286537	16.8798	3.98224e-05	0.000826126		Ls5_101400.1	547.074	-1.91257	0.280111	43.9332	3.39773e-11	3.65743e-09
Ls6_7081.1	75.691	2.14206	0.480949	18.8122	1.44242e-05	0.000361615		Ls5_102100.1	35.279	-2.6716	0.615589	17.9166	2.30801e-05	0.000526328
Ls6_71221.1	209.732	1.49307	0.296474	24.5954	7.07193e-07	2.73513e-05		Ls5_102781.1	89.5158	-1.48519	0.364506	16.1693	5.79262e-05	0.00112868
Ls6_72741.1	1073.89	1.6936	0.321788	26.3098	2.90815e-07	1.23661e-05		Ls5_104661.1	256.842	-0.995746	0.294882	11.2358	0.000802337	0.0100819
Ls6_72841.1	13.1404	2.89288	1.01854	7.67864	0.00558783	0.0448922		Ls5_104720.1	514.02	-0.993512	0.238761	17.0319	3.67562e-05	0.000775052
Ls6_7481.1	44.6496	2.97096	0.590967	23.7498	1.09705e-06	4.03028e-05		Ls5_105820.1	61342.1	-1.47425	0.296246	23.7578	1.09251e-06	4.02652e-05
Ls6_76240.1	3525.91	1.47984	0.370982	15.2655	9.34095e-05	0.00170969		Ls5_107040.1	24155.1	-2.46759	0.279999	69.7364	6.77836e-17	1.65618e-14
Ls6_76441.1	9662.41	1.57425	0.344055	19.9768	7.83888e-06	0.000213187		Ls5_108760.1	45.5888	-1.368	0.483502	7.86851	0.0050303	0.0415851
Ls6_76700.1	7325.53	1.64739	0.358876	20.0228	7.65224e-06	0.000209966		Ls5_108780.1	20.8463	-2.1346	0.734116	8.19512	0.00420032	0.0359761
Ls6_76760.1	3204.57	1.79944	0.377998	21.3438	3.83859e-06	0.000114068		Ls5_109401.1	41.2299	-1.72527	0.505368	11.3617	0.000749741	0.00959332
Ls6_82740.1	191.205	2.33426	0.508032	19.3869	1.06739e-05	0.00027848		Ls5_109440.1	447.992	-1.0318	0.271486	14.1906	0.000165198	0.00272549
Ls6_84200.1	8752.66	0.712583	0.230584	9.45551	0.00210516	0.0214886		Ls5_109701.3	109.596	-0.96994	0.343856	7.85288	0.005074	0.0417892
Ls6_85661.1	26.0884	1.88109	0.643538	8.31034	0.003942	0.0343239		Ls5_111400.1	45.2788	-1.46095	0.528021	7.48752	0.0062128	0.0483976
Ls6_86041.1	2524.08	0.63439	0.222379	8.07553	0.00448669	0.0379262		Ls5_111841.1	264.049	-0.764701	0.260565	8.54071	0.0034729	0.0313907
Ls6_89561.1	280.025	2.03691	0.317269	38.8202	4.64701e-10	3.78473e-08		Ls5_113741.3	214.773	-2.6884	0.426033	35.9519	2.02252e-09	1.42158e-07
Ls6_90041.1	4236.71	1.43684	0.291094	23.4313	1.29456e-06	4.66678e-05		Ls5_113800.1	262.703	-1.47516	0.371945	15.1583	9.88634e-05	0.00178706
Ls6_90461.1	17.1805	3.48647	0.881066	15.3804	8.78973e-05	0.00162816		Ls5_115981.3	914.276	-0.894716	0.233786	14.439	0.000144776	0.00244893
Ls6_92881.1	213.301	1.37892	0.391624	12.023	0.000525467	0.00713903		Ls5_116101.1	4832.68	-1.32034	0.217591	35.6289	2.38719e-09	1.61877e-07
Ls6_93401.1	801.847	1.00496	0.241632	16.9897	3.75838e-05	0.000789073		Ls5_116141.1	9110.66	-1.47854	0.257186	31.7092	1.79068e-08	9.60417e-07
Ls6_93601.1	117.774	1.21769	0.38776	9.6575	0.0018858	0.0197068		Ls5_117640.1	59.0601	-2.62381	0.485542	27.4426	1.6183e-07	7.22045e-06
Ls6_94680.1	369.049	1.51122	0.347185	18.2244	1.96346e-05	0.000466412		Ls5_118620.3	103.794	-1.00216	0.347405	8.21676	0.00415053	0.0356922
Ls6_9661.1	350.282	0.686126	0.244909	7.79184	0.00524826	0.0429715		Ls5_119080.1	171.618	-2.01663	0.416569	22.0492	2.65746e-06	8.39964e-05
Ls6_97880.1	374.994	0.826252	0.252783	10.5717	0.00114834	0.0133867		Ls5_119140.1	1288.96	-0.970313	0.273925	12.325	0.000446941	0.00627143
Ls6_99401.1	186.045	1.10385	0.393459	7.71122	0.00548785	0.0443902		Ls5_120261.1	187.058	-1.1903	0.371348	10.0662	0.00151016	0.0164864
Ls7_100961.1	80.323	1.60272	0.484325	10.5869	0.00113891	0.0133216		Ls5_121740.1	17.5246	-2.68828	0.954319	7.48838	0.00620984	0.0483976
Ls7_101401.1	83.9235	1.44016	0.438335	10.492	0.00119896	0.0138555		Ls5_121881.1	38.8462	-2.40172	0.690906	11.2656	0.000789565	0.00997028
Ls7_101860.1	44.5703	1.27936	0.457272	7.72214	0.00545478	0.0441923		Ls5_122300.1	144.691	-1.21853	0.375985	10.2628	0.00135739	0.0151848
Ls7_102300.1	229.789	1.52077	0.329739	20.5294	5.87219e-06	0.000166465		Ls5_123041.1	120.652	-0.990233	0.339932	8.37818	0.00379753	0.0334604
Ls7_102341.1	37.9205	7.66677	1.41765	36.6582	1.40767e-09	1.01254e-07		Ls5_124380.1	21.9019	-3.31012	0.731434	19.9319	8.02516e-06	0.000216722
Ls7_102441.1	43.9043	4.94515	0.847786	31.935	1.5942e-08	8.61037e-07		Ls5_125081.1	308.385	-1.01671	0.316121	10.1628	0.00143299	0.0158236
Ls7_102981.1	197.067	1.37668	0.36042	14.1818	0.000165966	0.00273523		Ls5_128820.1	426.266	-1.1937	0.251462	22.0243	2.69223e-06	8.47474e-05
Ls7_105761.1	106.187	1.70153	0.35387	22.4123	2.19966e-06	7.20413e-05		Ls5_130901.1	26574.6	-1.25937	0.293712	17.8301	2.41531e-05	0.000544346
Ls7_107500.1	71.7862	1.46402	0.394258	13.5012	0.000238412	0.00372198		Ls5_130940.1	3257.1	-1.11738	0.29231	14.2641	0.000158863	0.00264365
Ls7_107680.1	183.506	0.888296	0.285837	9.55967	0.00198898	0.0205617		Ls5_130960.1	258.73	-0.791818	0.271589	8.42604	0.00369885	0.0328353
Ls7_108120.1	97.8636	1.19918	0.382151	9.65986	0.00188338	0.019701		Ls5_13101.1	4205.72	-0.967062	0.288887	11.0038	0.000909229	0.0111343
Ls7_109080.2	71.5342	1.14285	0.393266	8.33617	0.00388634	0.0339514		Ls5_132621.1	1336.84	-2.06862	0.260346	58.6511	1.88259e-14	3.29303e-12
Ls7_109900.1	159.898	2.74608	0.452904	33.3064	7.87218e-09	4.62506e-07		Ls5_134540.2	842.956	-1.32766	0.246529	28.1128	1.14446e-07	5.27444e-06
Ls7_110000.1	473.116	0.841858	0.257305	10.5787	0.00114396	0.0133503		Ls5_134601.1	6824.58	-1.67229	0.345547	22.2242	2.42603e-06	7.80872e-05
Ls7_111781.11	24.8605	2.09239	0.671111	9.39576	0.00217488	0.0220685		Ls5_135560.1	4332.43	-0.630232	0.222342	7.97314	0.00474766	0.0396747
Ls7_11381.1	668.901	0.660798	0.237414	7.68817	0.00555841	0.0447259		Ls5_136060.1	7912.55	-2.16786	0.314197	43.7282	3.77295e-11	4.03313e-09
Ls7_12560.1	397.161	0.690967	0.251096	7.51275	0.00612639	0.0478941		Ls5_136860.1	79.7107	-1.29128	0.384222	11.0822	0.000871588	0.0107934
Ls7_13601.1	568.004	0.771023	0.256969	8.90766	0.00283976	0.0269747		Ls5_137221.1	8519.51	-0.817811	0.218586	13.8165	0.000201562	0.00321851
Ls7_14220.1	627.953	0.794726	0.286402	7.61295	0.00579505	0.0461237		Ls5_137700.1	732.101	-1.91588	0.312905	35.1869	2.99525e-09	1.97034e-07
Ls7_15520.1	77.8863	1.13336	0.399994	7.91077	0.00491413	0.0408		Ls5_137740.1	6649.41	-2.45164	0.250541	86.1908	1.63383e-20	6.79718e-18
Ls7_15820.1	1966.85	0.889865	0.22686	15.1573	9.89135e-05	0.00178706		Ls5_138880.1	3604.89	-1.21382	0.250963	22.7496	1.8454e-06	6.27068e-05
Ls7_17601.1	18.3438	2.61876	0.856806	8.90999	0.00283615	0.0269685		Ls5_139160.1	5314.06	-1.38272	0.2959	21.0545	4.46398e-06	0.000130635
Ls7_17820.1	525.429	1.05645	0.339688	9.48148	0.00207556	0.0212994		Ls5_139320.1	1159.03	-6.11683	0.798357	38.4738	5.54933e-10	4.40313e-08
Ls7_2120.1	1844.72	0.997583	0.23712	17.3721	3.07308e-05	0.000666253		Ls5_13980.1	74.0437	-3.35554	0.608054	27.1037	1.92832e-07	8.48075e-06
Ls7_22980.1	4797.86	3.52203	1.04548	9.31076	0.00227812	0.022909		Ls5_141901.1	138.38	-2.37126	0.516157	19.4269	1.04524e-05	0.000274095
Ls7_23661.1	30.6438	1.93625	0.677969	7.86469	0.00504094	0.0416507		Ls5_144781.1	1491.11	-0.894042	0.26353	11.3367	0.000759902	0.00968308
Ls7_23661.3	56.6883	1.72202	0.56874	8.83284	0.00295858	0.0276952		Ls5_144940.2	630.392	-3.60955	0.357477	85.0087	2.97051e-20	1.16977e-17
Ls7_24201.1	131.377	1.87003	0.600341	9.16492	0.00246699	0.0241875		Ls5_144981.4	902.165	-2.71422	0.249099	106.082	7.07367e-25	6.04917e-22
Ls7_26360.1	39.0179	2.47392	0.593053	16.5366	4.77193e-05	0.000960187		Ls5_147760.1	6186.46	-1.27712	0.318075	15.6239	7.7272e-05	0.00145409
Ls7_33401.1	2732.07	1.14458	0.258095	19.1834	1.18743e-05	0.000304636		Ls5_148221.1	424.518	-1.12743	0.283597	15.4662	8.3996e-05	0.00156342
Ls7_34361.2	406.132	1.48432	0.289257	25.4024	4.65337e-07	1.90503e-05		Ls5_149161.2	209.744	-1.42957	0.455946	9.4936	0.0020619	0.0212017
Ls7_34701.1	149.694	1.11881	0.297308	13.9468	0.00018806	0.00303122		Ls5_149781.1	24.0791	-2.60923	0.780996	10.4309	0.00123925	0.0142196
Ls7_34841.1	207.332	1.32624	0.297389	19.4165	1.05093e-05	0.000275119		Ls5_149921.1	6825.72	-1.06096	0.263994	15.8025	7.03096e-05	0.0013345
Ls7_37001.1	580.999	0.967187	0.334098	8.23858	0.00410093	0.0353249		Ls5_150440.1	780.882	-0.916677	0.274476	10.9788	0.000921593	0.0112409
Ls7_37541.1	230.395	1.69785	0.53977	9.41379	0.00215359	0.0219103		Ls5_151201.1	216.973	-1.5361	0.318258	22.458	2.14785e-06	7.09481e-05
Ls7_40580.1	13.7972	2.79571	0.889642	9.6265	0.00191789	0.0199544		Ls5_151740.1	101.781	-1.11212	0.353959	9.72381	0.00181896	0.019224
Ls7_42920.1	22.0745	3.39112	0.761017	19.5264	9.92204e-06	0.000262423		Ls5_153660.1	116.328	-1.94039	0.327077	33.8984	5.8067e-09	3.5753e-07
Ls7_4740.1	866.512	0.661546	0.221243	8.87204	0.00289572	0.027279		Ls5_153840.1	26.7686	-1.96686	0.615257	9.91814	0.00163658	0.0176414
Ls7_47581.1	14.9544	2.60126	0.920453	7.61889	0.00577601	0.0460197		Ls5_155081.1	27.1219	-2.92824	0.73416	14.9586	0.000109896	0.00196244
Ls7_50220.1	689.748	1.23198	0.321927	14.2458	0.000160416	0.00266638		Ls5_157760.1	837.015	-0.920167	0.325243	7.8746	0.00501341	0.0414841
Ls7_50300.1	71.6425	2.03068	0.501354	15.6295	7.70424e-05	0.00145155		Ls5_160741.1	32.2111	-3.09757	0.640862	22.2928	2.34078e-06	7.5856e-05
Ls7_50320.1	67.74	2.03204	0.466808	18.1256	2.06799e-05	0.000485993		Ls5_162500.1	123.079	-2.32185	0.585017	14.4932	0.000140663	0.00238987
Ls7_51361.1	26.836	1.98561	0.613987	10.1628	0.00143299	0.0158236		Ls5_162881.2	25.1277	-2.18063	0.703871	9.16369	0.00246864	0.0241883
Ls7_51560.1	65.6686	1.72278	0.511506	10.9083	0.000957364	0.0115855		Ls5_163380.1	23963.4	-0.621645	0.20889	8.78881	0.00303084	0.0282407
Ls7_52621.1	17.1718	2.17947	0.779664	7.59954	0.00583833	0.0463045		Ls5_164041.1	19.4616	-2.4033	0.710973	11.1241	0.000852113	0.010595
Ls7_52661.1	161.816	1.226	0.375194	10.4273	0.00124166	0.0142229		Ls5_164821.1	1134.19	-0.757986	0.276557	7.42903	0.00641799	0.0494703
Ls7_54521.1	140.046	1.52478	0.339312	19.5926	9.58378e-06	0.000254789		Ls5_168621.1	405.809	-1.35577	0.284283	22.0581	2.64523e-06	8.39546e-05
Ls7_5540.1	216.97	0.842871	0.276138	9.22457	0.00238789	0.0236835		Ls5_168641.1	405.165	-1.05973	0.315728	11.0456	0.000888983	0.0109473
Ls7_61081.1	34.0844	2.05092	0.681488	8.64652	0.00327686	0.0300272		Ls5_168801.1	427.709	-1.30106	0.286299	20.0868	7.40042e-06	0.000204148
Ls7_61401.1	142.298	1.16881	0.321888	12.9466	0.000320511	0.00476679		Ls5_168940.1	170.92	-1.65137	0.316692	26.2159	3.05298e-07	1.29106e-05
Ls7_66400.1	116.798	1.57029	0.492214	9.79581	0.0017491	0.0186324		Ls5_169441.1	431.414	-1.01301	0.293944	11.6576	0.000639394	0.00838623
Ls7_740.1	280.234	0.953468	0.324261	8.516	0.00352038	0.0316671		Ls5_169541.1	1745.36	-0.929767	0.26646	11.9755	0.000539035	0.00729118
Ls7_74820.1	314.457	0.97547	0.348804	7.69888	0.0055255	0.0445543		Ls5_169660.1	7727.24	-1.6189	0.269964	34.2313	4.89346e-09	3.15168e-07
Ls7_74860.1	27.6012	2.05012	0.578137	12.3014	0.000452626	0.00632813		Ls5_170421.1	73.8065	-6.11423	1.4267	13.2113	0.000278268	0.00423258
Ls7_76900.1	438.441	0.901451	0.288585	9.62586	0.00191857	0.0199544		Ls5_174841.1	1036.6	-1.64433	0.247779	42.0202	9.03332e-11	8.58332e-09
Ls7_81961.2	24.7565	2.07636	0.676889	9.07939	0.00258506	0.0251053		Ls5_17500.1	1129.77	-0.688506	0.218584	9.83567	0.0017116	0.0183344
Ls7_85360.1	93.3871	1.26154	0.352032	12.6212	0.000381398	0.00546635		Ls5_175021.1	34.9242	-4.32163	0.658819	45.0121	1.95825e-11	2.20024e-09
Ls7_87241.1	211.078	1.53614	0.341237	19.5753	9.67095e-06	0.000256222		Ls5_175021.3	12.62	-4.08602	1.20382	11.0676	0.000878476	0.0108526
Ls7_87840.1	494.142	1.22978	0.427527	8.04896	0.00455299	0.0383813		Ls5_176900.3	1190.56	-1.43681	0.2531	31.0409	2.52643e-08	1.28773e-06
Ls7_88700.1	83.225	1.38754	0.392257	12.2246	0.000471633	0.00652863		Ls5_178260.3	380.183	-1.45752	0.346309	17.0853	3.57374e-05	0.00075668
Ls7_90381.1	67.9282	2.01373	0.427808	21.3793	3.76814e-06	0.000112191		Ls5_178901.1	315.845	-6.20843	0.449144	168.794	1.35691e-38	5.22174e-35
Ls7_91221.1	19.9858	3.95993	0.947253	16.8952	3.95018e-05	0.000821691		Ls5_179820.1	338.307	-1.52323	0.351408	18.0683	2.13117e-05	0.000497047
Ls7_96981.1	13.8991	3.15921	0.947999	10.7831	0.00102434	0.0122135		Ls5_1800.1	2276.92	-1.65837	0.230148	49.3942	2.09362e-12	2.80235e-10
Ls7_98221.1	39.0196	2.15631	0.522222	16.518	4.81906e-05	0.000967142		Ls5_181161.1	3421.79	-1.25054	0.303891	16.4346	5.0357e-05	0.00100148
Ls7_99020.1	342.36	1.56484	0.412865	13.7663	0.000207019	0.0032886		Ls5_1821.1	68.2676	-1.15995	0.391456	8.63716	0.00329375	0.0301431
Ls8_100521.1	400.313	1.09392	0.264459	16.7834	4.18993e-05	0.000863394		Ls5_182601.1	448.957	-1.16185	0.287606	15.9474	6.51285e-05	0.00125003
Ls8_103180.1	88.0929	1.80511	0.472583	13.9684	0.000185911	0.00300325		Ls5_183220.1	75.231	-1.92847	0.516737	13.2372	0.000274455	0.00417872
Ls8_105401.1	246.348	1.59365	0.338732	21.2853	3.95753e-06	0.000117376		Ls5_186481.1	43.0609	-1.78496	0.577575	9.18362	0.00244191	0.0239874
Ls8_106180.1	622.18	1.0135	0.358697	7.83212	0.00513259	0.0422266		Ls5_187880.1	431.85	-0.832874	0.244226	11.4921	0.000698942	0.00901313
Ls8_109221.1	988.409	0.822428	0.254719	10.2983	0.00133156	0.0150159		Ls5_188841.1	80.5791	-1.26363	0.415234	9.06746	0.00260198	0.025206
Ls8_110101.1	2372.81	0.963775	0.265159	12.9795	0.000314928	0.00469283		Ls5_190341.2	52.4613	-1.6136	0.530077	8.97348	0.00273926	0.0262877
Ls8_11521.1	324.019	2.32147	0.321257	48.3354	3.59211e-12	4.53225e-10		Ls5_19060.1	556.829	-0.905675	0.249863	12.9559	0.00031892	0.00474771
Ls8_115781.1	342.569	2.86966	0.414614	42.444	7.27353e-11	7.17701e-09		Ls5_19701.1	26242.5	-1.46993	0.305849	22.1646	2.5024e-06	7.97505e-05
Ls8_117601.3	21.0684	2.33226	0.766428	8.8741	0.00289245	0.0272649		Ls5_21660.1	82.0393	-1.36474	0.48211	7.81053	0.00519426	0.0426883
Ls8_117861.1	785.754	0.83702	0.252005	10.8924	0.000965598	0.0116211		Ls5_23241.1	49.2292	-1.86809	0.526423	12.162	0.000487725	0.0067272
Ls8_11840.1	151.531	2.41389	0.499369	21.4732	3.58818e-06	0.00010763		Ls5_26081.1	382.927	-0.848983	0.255646	10.9014	0.000960897	0.0116054
Ls8_118480.1	816.425	0.823849	0.252336	10.5286	0.00117538	0.0136342		Ls5_26620.1	465.904	-1.04353	0.278574	13.7818	0.000205317	0.0032706
Ls8_12100.1	47.6589	1.75138	0.57217	9.01841	0.00267274	0.0257554		Ls5_2961.1	12.5396	-2.97626	0.913823	10.2885	0.00133864	0.0150516
Ls8_12401.1	1344.52	0.655841	0.234976	7.72838	0.00543597	0.0440796		Ls5_29901.1	29.1766	-2.65948	0.805611	10.0912	0.00148978	0.0163026
Ls8_125840.1	654.494	1.78593	0.276105	39.6672	3.01148e-10	2.57532e-08		Ls5_30040.1	307.739	-0.810248	0.264477	9.28296	0.00231295	0.023134
Ls8_12620.1	362.792	0.995293	0.293019	11.3463	0.00075599	0.00965722		Ls5_3340.1	617.559	-0.977705	0.280957	11.908	0.00055893	0.00750751
Ls8_12680.1	12.4218	5.11438	1.32041	18.0567	2.14421e-05	0.000499332		Ls5_3501.1	235.344	-1.72255	0.29222	33.3718	7.61183e-09	4.5239e-07
Ls8_129120.1	71.046	2.00676	0.547975	12.7339	0.000359093	0.0052344		Ls5_35261.2	386.073	-2.19683	0.348874	36.728	1.35813e-09	9.81486e-08
Ls8_133041.1	104.475	1.18945	0.414513	8.06608	0.00451016	0.0380828		Ls5_381.1	27187.5	-1.7209	0.297527	31.6445	1.85141e-08	9.86117e-07
Ls8_133621.1	1746.84	0.850859	0.272793	9.59395	0.0019522	0.0202358		Ls5_3940.1	1014.96	-1.20214	0.262033	20.4973	5.97156e-06	0.000168352
Ls8_136841.1	672.145	1.06033	0.298946	12.3254	0.000446833	0.00627143		Ls5_41441.1	591.142	-0.721858	0.246086	8.52437	0.00350422	0.0315996
Ls8_139460.1	55.9534	1.60493	0.494526	10.2206	0.0013888	0.0154627		Ls5_42681.1	14.7022	-7.42221	1.57734	21.1581	4.22916e-06	0.000124712
Ls8_14400.1	1353.3	0.836876	0.271851	9.35062	0.0022291	0.0224884		Ls5_43760.1	30.6061	-2.12453	0.575179	13.142	0.000288742	0.00436174
Ls8_145101.1	149.282	1.36783	0.337267	16.0426	6.19348e-05	0.00119469		Ls5_44120.1	8044.1	-3.02577	0.231248	147.163	7.22885e-34	1.85456e-30
Ls8_147861.1	1249.66	0.795738	0.243173	10.5832	0.00114117	0.013338		Ls5_4521.1	133.743	-1.96009	0.320319	35.8614	2.11869e-09	1.46246e-07
Ls8_150161.1	2892.02	1.54846	0.370812	16.6686	4.45122e-05	0.000904207		Ls5_45400.1	4456.01	-0.940241	0.296428	9.88862	0.00166304	0.0178766
Ls8_150181.3	419.847	0.813306	0.266031	9.24256	0.00236454	0.0235125		Ls5_4581.1	718.723	-1.38937	0.302734	20.3363	6.49564e-06	0.000181795
Ls8_157640.1	1442.97	0.816623	0.255452	10.0908	0.00149014	0.0163026		Ls5_49200.1	11.8541	-7.11165	1.50901	22.78	1.8165e-06	6.18614e-05
Ls8_158021.1	371.111	0.837553	0.296968	7.85747	0.00506112	0.0417502		Ls5_49200.3	21.6496	-4.88096	1.09706	19.0949	1.24375e-05	0.000317498
Ls8_16060.1	856.641	0.777377	0.230055	11.2946	0.000777345	0.00984828		Ls5_56580.1	30.9162	-2.15756	0.727186	8.36047	0.00383471	0.0336916
Ls8_16180.1	6038.65	0.927012	0.240158	14.6531	0.000129221	0.00223243		Ls5_57100.1	75.3486	-1.62963	0.556396	8.26709	0.00403702	0.0349913
Ls8_163500.1	418.807	0.790499	0.246428	10.185	0.00141587	0.0157021		Ls5_57660.1	134.838	-2.30565	0.373564	35.7458	2.24821e-09	1.54494e-07
Ls8_164760.2	59.4828	1.40389	0.495246	7.85519	0.00506751	0.0417805		Ls5_5940.1	19858.2	-1.96168	0.347036	29.7618	4.88527e-08	2.37221e-06
Ls8_165301.1	651.547	1.32562	0.301227	18.7684	1.47589e-05	0.000368207		Ls5_65461.1	39.8557	-1.87143	0.484362	14.5449	0.000136857	0.00233811
Ls8_166820.1	52.7984	1.82526	0.480006	14.0159	0.000181274	0.00294963		Ls5_65540.1	350.409	-1.10685	0.306428	12.7774	0.000350825	0.00512844
Ls8_17440.1	120.849	0.978408	0.354914	7.50168	0.00616415	0.0481649		Ls5_6580.1	5085.65	-3.19064	0.246111	142.636	7.05851e-33	1.55217e-29
Ls8_18121.1	715.352	1.05455	0.270126	14.9458	0.000110643	0.00197121		Ls5_6741.1	55217.7	-2.41773	0.289385	62.9044	2.16986e-15	4.39483e-13
Ls8_21281.1	158.072	1.1005	0.337888	10.425	0.00124319	0.0142254		Ls5_69280.1	68.7656	-2.31314	0.458016	24.256	8.43447e-07	3.20572e-05
Ls8_22181.1	312.079	0.839839	0.249638	11.2011	0.000817468	0.010222		Ls5_70600.1	254.844	-2.10096	0.319446	40.6583	1.81313e-10	1.61327e-08
Ls8_23120.1	848.963	1.13204	0.29221	14.6589	0.000128822	0.00223055		Ls5_74361.1	59.2902	-4.29796	0.805127	24.2638	8.40032e-07	3.20065e-05
Ls8_23321.1	130.189	1.63013	0.555218	8.25462	0.00406485	0.0351123		Ls5_76560.3	93.0623	-1.16401	0.362296	10.1407	0.00145031	0.0159919
Ls8_23360.1	48.2369	2.09081	0.676856	9.01772	0.00267375	0.0257554		Ls5_77601.1	499.163	-1.11037	0.340134	10.4141	0.00125054	0.0142801
Ls8_25581.1	868.929	0.925886	0.275504	11.1182	0.000854838	0.0106117		Ls5_8081.1	290.479	-1.24057	0.320132	14.6362	0.000130388	0.00224253
Ls8_26560.1	941.24	1.64271	0.256015	39.2997	3.63501e-10	3.05758e-08		Ls5_81780.1	38.2651	-1.67699	0.545106	9.15962	0.00247414	0.0242113
Ls8_29221.1	1001.33	0.895941	0.232391	14.6493	0.000129485	0.00223387		Ls5_8240.1	3325.65	-0.900148	0.294827	9.17544	0.00245284	0.0240795
Ls8_30081.1	808.687	1.77308	0.302102	32.6241	1.11822e-08	6.3751e-07		Ls5_82881.1	980.961	-1.05353	0.300137	12.0735	0.000511429	0.00697645
Ls8_30980.1	31.0515	1.88343	0.597355	9.65435	0.00188904	0.0197251		Ls5_83141.1	29.3726	-3.07294	0.68286	18.9412	1.34811e-05	0.000341308
Ls8_33620.2	106.12	1.89888	0.38781	22.9896	1.62881e-06	5.67247e-05		Ls5_83141.2	35.0139	-2.2398	0.622013	12.2489	0.000465541	0.00645592
Ls8_33661.1	34.0034	1.9054	0.555363	11.4388	0.000719269	0.00925728		Ls5_84821.1	15.2403	-3.29322	1.14612	7.48768	0.00621225	0.0483976
Ls8_35060.1	274.645	1.24948	0.341884	13.0157	0.000308894	0.00461632		Ls5_88481.1	425.272	-1.21039	0.353359	11.4206	0.000726329	0.00933254
Ls8_36321.1	994.278	1.06247	0.344815	9.29366	0.00229949	0.0230443		Ls5_88580.1	1188.68	-1.10235	0.305877	12.6927	0.000367086	0.00533574
Ls8_37881.1	199.972	1.78894	0.51931	11.2495	0.000796428	0.0100323		Ls5_91201.1	2135.33	-0.647648	0.220773	8.53802	0.00347804	0.0314187
Ls8_38141.1	507.888	1.22827	0.28591	17.9795	2.23302e-05	0.000514207		Ls5_9221.1	3654.12	-0.841856	0.287195	8.47402	0.00360254	0.0322411
Ls8_38860.1	102.099	1.14015	0.380064	8.85334	0.00292553	0.0274527		Ls5_93000.1	20429.5	-1.1029	0.261496	17.3728	3.07195e-05	0.000666253
Ls8_40640.1	668.575	0.684087	0.235321	8.38366	0.0037861	0.033398		Ls5_94621.1	6923.12	-1.42264	0.24856	31.524	1.96992e-08	1.03491e-06
Ls8_42841.1	335.389	1.02609	0.273252	13.8701	0.000195895	0.00313779		Ls5_95820.1	1608.33	-2.61543	0.252413	96.0082	1.1441e-22	6.77351e-20
Ls8_45260.1	863.391	1.00105	0.265439	13.9662	0.00018613	0.00300325		Ls5_98560.1	1886.01	-0.662506	0.240965	7.49548	0.00618539	0.0482818
Ls8_4561.1	1599.56	0.91199	0.29798	9.21893	0.00239525	0.0236885		Ls5_98641.1	142.382	-1.09427	0.382243	8.03296	0.00459337	0.0386582
Ls8_46161.1	411.597	1.07776	0.348013	9.39767	0.00217262	0.0220601		Ls6_10100.1	119.969	-2.26831	0.360863	37.2651	1.03115e-09	7.66789e-08
Ls8_46500.1	195.814	1.82221	0.381996	21.643	3.284e-06	0.000100498		Ls6_101941.1	13669.4	-2.09543	0.28543	49.7501	1.74628e-12	2.3788e-10
Ls8_49200.1	887.357	1.01903	0.259673	15.1115	0.000101343	0.00182666		Ls6_104161.1	6036.35	-0.675395	0.232501	8.36384	0.00382761	0.0336869
Ls8_49240.1	240.635	1.42768	0.346239	16.4578	4.97458e-05	0.000991888		Ls6_104261.1	881.942	-1.84634	0.287868	38.7828	4.73687e-10	3.79764e-08
Ls8_49260.1	2171.53	0.928376	0.240423	14.6681	0.000128196	0.0022222		Ls6_104981.1	165.216	-1.05543	0.314624	11.0784	0.000873375	0.0107983
Ls8_5061.1	2355.41	1.24287	0.232481	27.7708	1.36569e-07	6.16483e-06		Ls6_106760.1	4935.92	-2.36408	0.265488	71.8621	2.30771e-17	6.02079e-15
Ls8_51601.1	1015.91	0.99957	0.237696	17.3669	3.08141e-05	0.000667119		Ls6_107101.1	680.936	-1.02659	0.320891	10.0336	0.00153711	0.0167285
Ls8_51661.1	500.592	1.50626	0.30755	23.0701	1.56199e-06	5.4847e-05		Ls6_107121.1	1355.73	-0.758553	0.227117	11.0392	0.000892051	0.0109763
Ls8_52220.1	1008.76	2.14617	0.254465	65.9263	4.68098e-16	1.05962e-13		Ls6_10780.1	1491.23	-0.955223	0.270625	12.2464	0.000466163	0.00645873
Ls8_52240.1	197.652	3.05985	0.418742	47.5079	5.47835e-12	6.69272e-10		Ls6_108161.1	2475.55	-1.0795	0.288057	13.7318	0.000210859	0.00334269
Ls8_52260.1	83.7703	3.79832	0.615356	33.322	7.80924e-09	4.60565e-07		Ls6_108441.1	47.7931	-1.29946	0.443986	8.41801	0.00371521	0.0329236
Ls8_53841.1	1841.68	0.641786	0.220269	8.42271	0.00370563	0.0328576		Ls6_109560.1	1774.82	-1.81043	0.314962	31.123	2.42188e-08	1.24267e-06
Ls8_53860.1	1277.4	0.621057	0.222778	7.71617	0.00547284	0.044292		Ls6_110560.1	909.436	-2.03811	0.34296	32.8565	9.92198e-09	5.74169e-07
Ls8_53901.1	176.441	1.83919	0.546321	10.7116	0.00106465	0.0126063		Ls6_113160.1	4950.62	-1.3666	0.263803	25.899	3.59759e-07	1.50075e-05
Ls8_54121.1	1485.47	0.970989	0.24616	15.2877	9.23155e-05	0.0016937		Ls6_11420.2	76.1984	-1.08573	0.39164	7.58126	0.00589781	0.0466281
Ls8_54600.1	376.908	0.686332	0.245003	7.78964	0.00525466	0.043001		Ls6_115160.1	33.3123	-1.93251	0.539865	12.4829	0.000410692	0.00583729
Ls8_54740.1	228.071	1.00121	0.303073	10.7526	0.00104132	0.0123872		Ls6_11541.3	14.3817	-2.96563	0.954135	9.0696	0.00259893	0.0251923
Ls8_55341.1	25.6161	2.75226	0.792537	11.3042	0.000773312	0.00980526		Ls6_116760.1	90.7055	-1.86788	0.375963	23.8481	1.04246e-06	3.86663e-05
Ls8_55741.1	28.547	2.20601	0.632415	11.722	0.000617659	0.00813313		Ls6_13521.1	4364.87	-1.21219	0.252628	22.3856	2.23039e-06	7.28926e-05
Ls8_5601.1	642.224	0.866384	0.256332	11.2713	0.000787138	0.00995597		Ls6_13861.1	317.623	-0.86526	0.286608	9.00193	0.00269695	0.0259626
Ls8_56660.1	2828.36	0.615262	0.211062	8.4367	0.00367723	0.0327188		Ls6_17781.1	3530.68	-1.53887	0.313098	23.1031	1.53545e-06	5.42091e-05
Ls8_59800.1	58.5565	1.75182	0.536955	10.2354	0.00137767	0.0153559		Ls6_17860.1	71.267	-2.26631	0.418981	27.855	1.30754e-07	5.93717e-06
Ls8_60161.1	219.461	1.40701	0.347934	15.8592	6.82339e-05	0.00130152		Ls6_18741.3	474.963	-0.84518	0.273295	9.44219	0.0021205	0.0216164
Ls8_60480.1	403.941	1.10312	0.277157	15.5329	8.10801e-05	0.00151648		Ls6_19060.1	62.3502	-1.45635	0.466391	9.4765	0.00208121	0.0213381
Ls8_62721.1	120.355	1.65631	0.363365	20.0943	7.37173e-06	0.000203722		Ls6_21080.2	46.0037	-1.51863	0.487662	9.47571	0.00208211	0.0213381
Ls8_63421.2	14.7352	2.4643	0.821251	8.77895	0.00304726	0.0283766		Ls6_21140.1	2626.66	-2.17307	0.321322	42.0494	8.89956e-11	8.50876e-09
Ls8_64740.1	647.392	0.720854	0.245063	8.57158	0.0034145	0.0310597		Ls6_22100.1	11423.3	-2.52403	0.330236	52.234	4.9266e-13	7.22239e-11
Ls8_6561.1	115.804	1.59692	0.489787	10.2146	0.00139332	0.0154967		Ls6_24241.1	160.566	-1.56447	0.431111	12.6503	0.000375515	0.00541734
Ls8_66681.1	605.075	1.02456	0.343454	8.73056	0.00312921	0.0289994		Ls6_24520.1	111.002	-1.3881	0.36668	13.9678	0.000185967	0.00300325
Ls8_6800.1	17.9402	1.96768	0.691566	7.94481	0.00482256	0.0402132		Ls6_25460.1	22740.5	-1.77149	0.282147	37.1728	1.08109e-09	7.92437e-08
Ls8_69540.1	97.5364	1.74665	0.442128	14.9868	0.000108265	0.00193782		Ls6_25481.1	653.587	-1.50062	0.262664	31.3887	2.11203e-08	1.10205e-06
Ls8_70361.1	277.641	1.82294	0.490277	13.0567	0.000302196	0.00453824		Ls6_27001.1	4622.51	-1.53273	0.33104	20.5061	5.944e-06	0.000167961
Ls8_72000.3	49.4924	1.72198	0.474193	12.8246	0.000342099	0.00502474		Ls6_28260.1	914.712	-0.961303	0.290836	10.7355	0.00105098	0.0124636
Ls8_72501.1	882.46	2.15493	0.272254	58.0366	2.57289e-14	4.35214e-12		Ls6_30901.1	15606.5	-0.856391	0.288262	8.69969	0.00318263	0.0293355
Ls8_73101.1	314.559	1.1296	0.379187	8.67843	0.00321999	0.0296089		Ls6_32441.1	2066.52	-1.69405	0.273373	36.4468	1.56888e-09	1.12324e-07
Ls8_74161.1	135.423	1.10358	0.3426	10.2068	0.00139922	0.0155398		Ls6_34901.1	731.312	-1.66659	0.29608	30.171	3.95575e-08	1.96422e-06
Ls8_75280.1	3298.17	1.04059	0.222279	21.4701	3.59397e-06	0.00010763		Ls6_35061.1	127.967	-1.43614	0.351505	16.235	5.59516e-05	0.00109715
Ls8_75561.1	59.0765	1.40285	0.430863	10.3962	0.00126275	0.0143982		Ls6_37081.1	44945.4	-1.80514	0.27522	40.4781	1.9883e-10	1.74891e-08
Ls8_76581.1	72.3101	1.8275	0.549767	10.5709	0.00114882	0.0133867		Ls6_38161.3	82.8793	-1.2646	0.399761	9.83126	0.00171571	0.0183529
Ls8_78021.1	1584.93	1.68107	0.388067	17.8108	2.43993e-05	0.00054829		Ls6_38201.3	1286.79	-3.9335	0.318763	122.853	1.50147e-28	2.56801e-25
Ls8_81481.1	343.928	0.81221	0.266228	9.20534	0.0024131	0.0237955		Ls6_4121.1	896.241	-1.27132	0.306753	16.6702	4.44735e-05	0.000904207
Ls8_82461.1	144.033	1.92182	0.369312	25.828	3.73232e-07	1.55275e-05		Ls6_43221.1	456.412	-1.46654	0.282403	25.9972	3.41917e-07	1.4302e-05
Ls8_83800.1	5216.24	0.931779	0.229825	16.1633	5.81095e-05	0.00112947		Ls6_46781.1	371.095	-1.80144	0.42735	16.8053	4.14171e-05	0.000854603
Ls8_88620.1	6992.38	0.855874	0.275879	9.48766	0.00206858	0.0212419		Ls6_4741.1	340.547	-0.854478	0.305883	7.70899	0.00549466	0.0444047
Ls8_90781.1	54.713	1.17517	0.423718	7.59513	0.00585261	0.0463899		Ls6_47421.2	21.2527	-1.89998	0.650826	8.33807	0.00388229	0.0339415
Ls8_91520.1	961.412	1.31458	0.303398	18.1871	2.00232e-05	0.000473148		Ls6_47461.1	173.134	-0.842765	0.288997	8.41369	0.00372406	0.032983
Ls8_91621.1	368.795	1.04423	0.269362	14.7676	0.000121607	0.00212958		Ls6_48301.1	1210.87	-1.62292	0.375928	17.7538	2.51411e-05	0.00056168
Ls8_93101.1	183.298	1.19153	0.318885	13.6796	0.000216795	0.00342281		Ls6_55740.1	4454.33	-1.70905	0.283471	34.4265	4.4266e-09	2.87505e-07
Ls8_94420.1	614.046	0.681786	0.239878	8.01086	0.00464976	0.039026		Ls6_57801.1	280.157	-1.66218	0.302099	29.035	7.10814e-08	3.37702e-06
Ls8_95961.1	757.166	0.898756	0.299277	8.88657	0.00287276	0.0271782		Ls6_58281.1	989.951	-0.930601	0.296308	9.70204	0.00184064	0.0193664
Ls8_96901.1	488.233	0.834578	0.242091	11.7506	0.000608246	0.00803171		Ls6_58420.1	425.012	-1.12995	0.280827	15.8556	6.8364e-05	0.00130239
Ls8_98240.1	1927.8	0.922576	0.268348	11.6306	0.000648755	0.00847732		Ls6_59101.1	3468.11	-0.926466	0.219887	17.4631	2.9294e-05	0.000640515
Ls8_99561.1	348.934	0.86203	0.290063	8.72631	0.0031365	0.0290494		Ls6_59160.1	3524.2	-0.697762	0.229611	9.14842	0.00248933	0.0243136
Ls9_100061.1	102.413	1.99577	0.633909	9.30763	0.00228201	0.0229288		Ls6_60180.1	2410.26	-2.66371	0.276425	82.4194	1.1007e-19	3.94026e-17
Ls9_101701.1	60.5382	1.31591	0.431936	9.11486	0.00253541	0.0247167		Ls6_62560.4	237.322	-1.61106	0.325388	23.5791	1.19882e-06	4.37285e-05
Ls9_1021.1	4593.72	0.904737	0.229063	15.3552	8.90752e-05	0.00163988		Ls6_63340.1	89.6807	-1.45203	0.37498	14.6063	0.000132471	0.00227074
Ls9_103941.1	341.191	1.63265	0.331158	23.2749	1.40424e-06	4.98053e-05		Ls6_63381.1	896.561	-0.810036	0.264038	9.30246	0.00228847	0.0229488
Ls9_103961.1	286.4	1.51884	0.351482	17.9741	2.23933e-05	0.000514207		Ls6_64280.1	13041.1	-0.64296	0.221454	8.361	0.00383359	0.0336916
Ls9_104481.1	1672.17	1.35553	0.308662	18.6388	1.57972e-05	0.000388445		Ls6_6441.1	2470	-1.2815	0.282276	19.985	7.80512e-06	0.000212645
Ls9_104560.1	192.076	0.957134	0.316179	9.0339	0.00265018	0.0256084		Ls6_65880.1	4979.56	-0.881892	0.233527	14.0473	0.000178266	0.00291252
Ls9_109140.1	35.8156	1.9895	0.657489	8.74505	0.00310444	0.02884		Ls6_66480.1	74.0965	-2.29065	0.512939	18.6811	1.54507e-05	0.000381143
Ls9_110401.1	121.344	1.38815	0.394061	12.0901	0.000506907	0.00694201		Ls6_71300.1	129.601	-2.83894	0.617227	18.8572	1.40882e-05	0.000354926
Ls9_111061.1	69.4174	1.41447	0.383762	13.338	0.000260087	0.00399552		Ls6_7240.1	155.366	-1.04907	0.333721	9.7364	0.00180654	0.0191516
Ls9_111140.1	37.5903	2.01262	0.593905	11.0368	0.000893197	0.0109816		Ls6_73161.1	85.676	-2.05276	0.428925	21.8962	2.8781e-06	8.96722e-05
Ls9_111580.1	172.112	0.870153	0.295739	8.56892	0.00341949	0.0310708		Ls6_73221.2	21.5453	-2.12111	0.698397	8.85003	0.00293085	0.0274754
Ls9_112280.1	175.648	2.34014	0.49393	20.6489	5.51677e-06	0.000158432		Ls6_75921.3	345.009	-0.843168	0.264258	10.0727	0.0015048	0.0164396
Ls9_113420.1	202.04	1.32411	0.357936	13.3216	0.000262361	0.00402152		Ls6_77701.1	630.041	-0.932566	0.280275	10.905	0.000959028	0.0115965
Ls9_113821.1	1591.21	1.04844	0.228639	20.6056	5.64297e-06	0.000160856		Ls6_7781.3	84.758	-1.33772	0.369712	12.8276	0.000341536	0.00502474
Ls9_114580.1	1238.92	1.34741	0.263845	25.2346	5.07623e-07	2.04551e-05		Ls6_78520.3	288.038	-1.18346	0.346547	11.3758	0.000744078	0.00953671
Ls9_115921.1	279.474	2.38492	0.396427	33.1947	8.33771e-09	4.87994e-07		Ls6_79001.1	19.9547	-2.25069	0.721718	9.40698	0.00216161	0.0219773
Ls9_116340.1	486.664	0.676803	0.246492	7.48	0.00623882	0.0485757		Ls6_79560.1	6516.8	-0.780817	0.254447	9.30452	0.00228589	0.0229379
Ls9_116940.1	27.8341	1.89447	0.599239	9.74902	0.00179419	0.0190337		Ls6_80261.3	52.7291	-1.47559	0.45551	10.2748	0.00134861	0.0151306
Ls9_121040.1	83.9257	1.30133	0.363035	12.6396	0.000377667	0.00543312		Ls6_8160.1	30.0263	-1.86962	0.599547	9.46524	0.00209403	0.0214134
Ls9_121260.1	401.181	0.894903	0.253608	12.2909	0.000455174	0.00635221		Ls6_8180.1	29.2978	-1.78246	0.612209	8.20318	0.00418171	0.0358802
Ls9_121281.1	67.8399	2.09622	0.427807	23.0893	1.54653e-06	5.44752e-05		Ls6_83181.1	1418.69	-0.837631	0.214383	15.071	0.000103539	0.00186189
Ls9_15721.1	1325.83	0.905118	0.224918	15.9512	6.49962e-05	0.00124905		Ls6_83821.1	6781.18	-2.40732	0.303743	56.6968	5.08461e-14	8.32632e-12
Ls9_16000.1	804.158	0.696871	0.225883	9.43569	0.00212803	0.0216789		Ls6_85001.2	106.309	-1.37328	0.381351	12.6439	0.000376784	0.00542939
Ls9_161.1	1595.02	1.15037	0.214427	28.0967	1.15402e-07	5.30262e-06		Ls6_8501.1	178.103	-1.40174	0.320147	18.6347	1.58315e-05	0.000388667
Ls9_16960.1	1505.63	0.938634	0.239192	15.1476	9.94261e-05	0.00179422		Ls6_86481.1	911.638	-0.937292	0.29677	9.81006	0.0017356	0.0185399
Ls9_17320.1	45.8597	1.53868	0.544617	7.76426	0.00532902	0.043494		Ls6_86760.1	3628.75	-2.86446	0.70988	14.1575	0.000168123	0.00276486
Ls9_201.1	376.436	2.19299	0.421369	25.0164	5.68453e-07	2.24941e-05		Ls6_87560.1	670.072	-1.87988	0.380728	22.918	1.69063e-06	5.84805e-05
Ls9_21201.1	398.496	2.51909	0.358526	44.8304	2.14865e-11	2.39668e-09		Ls6_87820.1	117.364	-5.7304	0.572675	98.4019	3.41527e-23	2.3896e-20
Ls9_21221.1	278.045	1.73591	0.299284	32.2077	1.38543e-08	7.61642e-07		Ls6_88261.1	1118.88	-0.820607	0.222078	13.4861	0.000240334	0.0037406
Ls9_22041.2	55.0525	1.24966	0.45348	7.4738	0.00626033	0.0486693		Ls6_89400.1	1293	-1.50897	0.252854	34.1818	5.01957e-09	3.19172e-07
Ls9_23160.1	4600.23	1.08491	0.215427	24.7983	6.36524e-07	2.49949e-05		Ls6_89441.1	283.19	-1.18942	0.386884	9.22032	0.00239343	0.0236885
Ls9_23460.1	39671.4	1.31394	0.266481	23.5165	1.23848e-06	4.49623e-05		Ls6_89780.1	148.051	-2.66529	0.393008	42.0904	8.71492e-11	8.43703e-09
Ls9_2380.1	43.3985	2.1098	0.558832	13.6415	0.000221239	0.00348571		Ls6_90100.1	63.831	-2.96256	0.668418	17.6837	2.60857e-05	0.000581096
Ls9_24141.1	160.395	1.04407	0.326178	10.0933	0.0014881	0.0163026		Ls6_90321.1	1989.54	-1.33277	0.235686	30.9394	2.66218e-08	1.35177e-06
Ls9_25580.1	151.087	0.997891	0.341569	8.4046	0.00374272	0.0330722		Ls6_91060.1	1222.84	-0.655115	0.224406	8.45497	0.00364048	0.0324669
Ls9_31040.1	5196	0.64595	0.219941	8.55539	0.00344501	0.0311936		Ls6_9141.1	1413.91	-0.959704	0.229908	17.1328	3.48557e-05	0.000744152
Ls9_31681.1	305.696	1.54324	0.351701	18.5114	1.68891e-05	0.000408122		Ls6_92541.1	12.82	-3.33824	1.06994	9.25365	0.00235027	0.0234311
Ls9_32440.1	63.631	1.34177	0.440278	9.11267	0.00253845	0.0247306		Ls6_94140.1	42.2226	-1.34303	0.485138	7.53902	0.00603768	0.0474416
Ls9_32500.1	178.785	1.04812	0.359512	8.35091	0.00385495	0.0338501		Ls6_9541.1	2189.68	-1.19666	0.273536	18.6242	1.59187e-05	0.000390186
Ls9_32981.1	247.556	1.16179	0.282369	16.5879	4.64467e-05	0.00093703		Ls6_96300.5	25.9807	-2.27783	0.700384	10.1333	0.00145614	0.0160217
Ls9_33780.1	175.047	1.3137	0.293001	19.6607	9.24827e-06	0.000246295		Ls6_96701.1	205.628	-2.40041	0.398412	33.3768	7.59232e-09	4.5239e-07
Ls9_35061.1	319.786	1.3209	0.444539	8.55835	0.00343941	0.0311795		Ls6_97361.1	346.458	-2.14883	0.35479	34.0673	5.32378e-09	3.31777e-07
Ls9_35401.1	12.1417	2.96623	0.90934	10.6085	0.00112571	0.0131973		Ls6_97701.1	101.184	-1.43252	0.355726	15.7985	7.04587e-05	0.00133568
Ls9_35561.1	45.9649	1.8037	0.464218	14.7338	0.000123807	0.00216319		Ls6_98601.1	6693.02	-1.62031	0.276863	32.6049	1.12929e-08	6.41445e-07
Ls9_35941.1	75.7861	1.4359	0.476195	8.85451	0.00292365	0.0274527		Ls6_98621.1	5849.44	-1.89344	0.387636	22.3309	2.29486e-06	7.46825e-05
Ls9_37360.1	33.2101	1.57416	0.535363	8.47561	0.0035994	0.0322411		Ls6_99580.1	204.657	-1.18441	0.327671	12.7797	0.0003504	0.0051271
Ls9_38680.1	285.609	1.85685	0.302161	35.9078	2.06875e-09	1.43706e-07		Ls6_99680.1	8114.76	-0.770751	0.277675	7.61504	0.00578836	0.0460942
Ls9_39381.1	402.661	1.53402	0.335812	20.0621	7.49676e-06	0.000206436		Ls7_100300.1	17.4166	-1.98009	0.701358	7.78729	0.0052615	0.0430113
Ls9_41300.1	466.219	0.756184	0.242156	9.65929	0.00188396	0.019701		Ls7_100481.1	157.453	-1.9648	0.338696	32.0017	1.54041e-08	8.34913e-07
Ls9_42841.1	211.415	0.821649	0.282022	8.41057	0.00373046	0.0330207		Ls7_100781.1	1639.92	-1.26705	0.320522	15.1654	9.84907e-05	0.00178485
Ls9_43321.1	42.7604	1.58939	0.549432	8.15164	0.00430223	0.0367402		Ls7_101941.1	807.159	-0.863192	0.222616	14.8416	0.00011693	0.00206064
Ls9_43381.1	77.2066	1.69129	0.40734	16.7273	4.31556e-05	0.000881027		Ls7_102680.1	916.574	-4.29124	0.384744	97.5599	5.22524e-23	3.49705e-20
Ls9_43700.1	5872.01	0.815925	0.211309	14.7181	0.000124842	0.00217851		Ls7_102680.3	201.203	-3.54826	0.401714	68.0177	1.62031e-16	3.779e-14
Ls9_48021.2	606.572	1.48056	0.405773	12.7913	0.000348233	0.00510023		Ls7_102680.5	1138.15	-3.37325	0.35515	75.8511	3.05884e-18	9.23229e-16
Ls9_49441.1	46.7509	1.26053	0.459153	7.42196	0.00644326	0.0496154		Ls7_102740.1	6395.83	-3.04236	0.402619	48.9363	2.64406e-12	3.47863e-10
Ls9_50261.1	12.886	6.0905	1.40837	24.3122	8.1917e-07	3.15237e-05		Ls7_102800.1	7033.27	-3.95672	0.342798	105.279	1.06082e-24	8.59431e-22
Ls9_53021.1	771.618	1.9454	0.405132	21.5669	3.41705e-06	0.00010395		Ls7_102900.1	213.186	-1.69829	0.371728	19.9227	8.06355e-06	0.000217377
Ls9_56661.2	57.3754	1.23309	0.434529	7.93535	0.00484781	0.0403286		Ls7_102940.1	131.897	-1.87292	0.367215	24.8173	6.30306e-07	2.48777e-05
Ls9_56880.1	2668.6	0.909378	0.235754	14.6456	0.000129739	0.00223387		Ls7_103000.1	3235.82	-0.737837	0.230083	10.176	0.0014228	0.0157676
Ls9_57040.1	843.296	1.09994	0.234336	21.5729	3.40632e-06	0.000103829		Ls7_103100.1	45.9242	-2.33451	0.632646	12.8358	0.000340044	0.00501369
Ls9_57221.1	450.069	1.20938	0.244191	23.9614	9.82877e-07	3.68231e-05		Ls7_103521.1	1297.9	-1.82616	0.242524	53.4823	2.60934e-13	4.01656e-11
Ls9_59340.1	916.837	1.2397	0.266183	21.0988	4.36195e-06	0.000127892		Ls7_103561.1	1202.81	-3.3312	0.933032	10.6543	0.00109816	0.0129632
Ls9_61600.2	32.4493	3.65408	0.863785	16.1632	5.81136e-05	0.00112947		Ls7_104060.1	7018.83	-1.71977	0.254834	43.1051	5.18767e-11	5.32359e-09
Ls9_62601.1	477.522	2.17607	0.419864	24.8111	6.3231e-07	2.4893e-05		Ls7_104181.1	578.838	-0.711753	0.227573	9.69765	0.00184504	0.0193994
Ls9_6360.3	480.9	0.673593	0.24105	7.7497	0.00537214	0.0436607		Ls7_10540.1	310.26	-1.0721	0.321189	10.9254	0.000948543	0.0114877
Ls9_63741.1	275.489	1.41649	0.315969	19.4756	1.01893e-05	0.000268108		Ls7_105400.1	1427.92	-4.32257	0.347546	120.378	5.22902e-28	7.31731e-25
Ls9_64441.1	171.037	1.56967	0.387328	15.818	6.97364e-05	0.00132525		Ls7_106740.1	184.437	-0.981999	0.308257	9.99456	0.00157003	0.0170434
Ls9_65040.1	458.728	1.04038	0.350744	8.62878	0.00330893	0.030246		Ls7_109420.1	370.892	-1.74801	0.32582	27.3794	1.67202e-07	7.41714e-06
Ls9_66040.1	563.58	0.726112	0.236355	9.35634	0.00222216	0.0224447		Ls7_109881.1	719.41	-0.670859	0.24187	7.6347	0.00572558	0.0457125
Ls9_68460.1	890.559	0.763184	0.224127	11.4748	0.000705447	0.00908699		Ls7_110701.1	17026.9	-1.03816	0.21786	22.2367	2.41024e-06	7.77795e-05
Ls9_69861.1	207.339	0.860161	0.300975	8.08401	0.00446576	0.0378116		Ls7_112181.1	119.073	-1.22885	0.388453	9.81699	0.00172908	0.0184831
Ls9_70320.1	3625.47	1.84873	0.356929	25.19	5.1952e-07	2.08255e-05		Ls7_113161.1	598.64	-0.980527	0.237605	16.7515	4.26083e-05	0.000874493
Ls9_7261.1	1531.24	1.11007	0.291947	14.128	0.000170785	0.00280266		Ls7_114220.1	449.51	-0.872691	0.285072	9.24549	0.00236076	0.0234901
Ls9_75921.1	78.87	1.61033	0.479324	10.8976	0.000962865	0.0116054		Ls7_116520.1	168.544	-1.45312	0.438798	10.569	0.00114999	0.0133901
Ls9_76660.1	153.399	1.3523	0.454585	8.5925	0.0033755	0.0307632		Ls7_11700.1	226.346	-1.456	0.342226	17.4994	2.87393e-05	0.000630176
Ls9_76700.1	318.357	1.87988	0.410139	19.8098	8.55419e-06	0.000229799		Ls7_11740.1	2393.48	-0.613941	0.222385	7.56725	0.00594383	0.0468957
Ls9_84161.1	130.916	1.30411	0.340458	14.3557	0.000151317	0.00254561		Ls7_13441.1	73.9176	-1.82635	0.427148	17.547	2.80285e-05	0.000617229
Ls9_861.2	116.78	1.58489	0.431793	12.9878	0.000313531	0.00467654		Ls7_13740.2	189.447	-4.44555	0.581455	46.8756	7.56402e-12	8.88801e-10
Ls9_87041.1	1017.24	0.82973	0.218128	14.2924	0.000156495	0.00261192		Ls7_13760.1	182.799	-2.58428	0.384929	41.1557	1.40576e-10	1.28802e-08
Ls9_87781.1	12.1716	2.94206	0.927673	9.91216	0.0016419	0.0176863		Ls7_13841.2	61.1643	-1.48841	0.461788	10.1267	0.00146137	0.0160563
Ls9_87901.1	209.037	1.53882	0.375028	16.2283	5.61481e-05	0.0010996		Ls7_15161.1	835.597	-0.764009	0.240891	9.95779	0.0016017	0.0173382
Ls9_88040.1	696.235	1.04643	0.372261	7.74258	0.00539337	0.043787		Ls7_16000.1	91921.9	-1.15918	0.254885	20.1498	7.16078e-06	0.000198248
Ls9_89280.1	50.1932	2.52389	0.684713	12.5538	0.000395407	0.00565134		Ls7_16480.1	249.026	-1.19354	0.306249	14.8351	0.000117334	0.00206178
Ls9_89580.1	449.437	2.20808	0.323646	43.1066	5.18366e-11	5.32359e-09		Ls7_21481.1	26.6605	-3.82802	0.733351	26.8743	2.17131e-07	9.46825e-06
Ls9_901.1	627.72	0.897881	0.270892	10.8294	0.000998985	0.0119575		Ls7_21701.1	223.113	-0.923009	0.323587	8.01782	0.00463192	0.03894
Ls9_90181.1	1742.1	1.01626	0.298882	11.3368	0.000759877	0.00968308		Ls7_21860.1	728.626	-0.858899	0.309215	7.6069	0.00581455	0.0462072
Ls9_90320.1	95.2866	1.27508	0.406573	9.62287	0.00192169	0.0199599		Ls7_22701.1	2956.31	-1.12691	0.21737	26.2437	3.00941e-07	1.27614e-05
Ls9_96420.1	245.334	1.27467	0.365592	11.8304	0.000582722	0.00775267		Ls7_23061.1	1744.16	-1.30519	0.305857	17.6328	2.67925e-05	0.000594305
Ls9_96781.1	122.686	1.81969	0.368867	23.3903	1.32245e-06	4.73407e-05		Ls7_24220.1	288.684	-0.974393	0.272193	12.6312	0.000379353	0.00544545
Ls9_99061.3	117.946	2.09898	0.509963	15.8695	6.78628e-05	0.00129765		Ls7_24240.1	111.349	-1.16237	0.372985	9.55122	0.00199816	0.0206289
								Ls7_2441.1	405.22	-1.45751	0.344445	17.2452	3.2853e-05	0.000705308
								Ls7_2601.6	580.444	-1.08121	0.228015	22.0521	2.6535e-06	8.39964e-05
								Ls7_30140.3	1333.87	-0.881196	0.247516	12.4903	0.00040906	0.00581946
								Ls7_30521.1	71.0751	-1.30883	0.423194	9.37587	0.0021986	0.0222213
								Ls7_30541.1	1148.01	-1.38248	0.248812	29.8355	4.70303e-08	2.30553e-06
								Ls7_30901.1	2850.36	-1.23225	0.265886	20.867	4.92293e-06	0.000142709
								Ls7_31721.1	252.935	-2.21975	0.457231	21.782	3.05458e-06	9.38505e-05
								Ls7_33021.1	159.19	-1.31537	0.40766	10.1189	0.00146754	0.0161125
								Ls7_3360.1	14.6809	-4.49204	1.06423	18.5607	1.64576e-05	0.000402753
								Ls7_34600.1	1794.19	-1.29665	0.300035	18.0928	2.10391e-05	0.000491433
								Ls7_34960.1	28885.1	-1.11141	0.311673	12.4136	0.00042622	0.00602462
								Ls7_35360.1	4113.47	-0.824645	0.253689	10.427	0.00124183	0.0142229
								Ls7_35460.1	27.2119	-2.99813	0.617335	23.0658	1.56553e-06	5.4847e-05
								Ls7_35561.1	780.368	-0.772311	0.230209	11.1389	0.000845362	0.0105195
								Ls7_37240.1	191.689	-1.05532	0.306357	11.657	0.000639605	0.00838623
								Ls7_3801.1	2531.49	-1.01702	0.26758	14.1608	0.000167828	0.00276297
								Ls7_4200.1	2366.12	-0.811649	0.231012	12.1906	0.000480322	0.00663103
								Ls7_43280.1	306.69	-1.4061	0.406679	11.5341	0.000683318	0.0088538
								Ls7_44320.2	334.461	-1.60893	0.271489	33.7728	6.19399e-09	3.7835e-07
								Ls7_45281.1	2951.58	-0.85571	0.291864	8.47386	0.00360287	0.0322411
								Ls7_45981.1	15.3566	-6.51101	1.55779	18.6923	1.53601e-05	0.000380125
								Ls7_48481.1	3005.43	-0.988296	0.247132	15.6974	7.43277e-05	0.00140556
								Ls7_48761.1	867.16	-0.908251	0.234	14.8404	0.000117001	0.00206064
								Ls7_50001.1	1587.29	-0.952481	0.265435	12.6557	0.000374429	0.00541182
								Ls7_51861.1	144.987	-1.83353	0.413499	18.7166	1.51654e-05	0.00037591
								Ls7_51920.1	331.973	-1.72059	0.385872	18.9338	1.35334e-05	0.000342068
								Ls7_53061.1	172.793	-2.25484	0.382857	32.3597	1.28114e-08	7.11937e-07
								Ls7_56981.1	496.877	-1.58499	0.349614	19.6796	9.15719e-06	0.000244343
								Ls7_57841.1	350.068	-1.35613	0.32139	17.272	3.2393e-05	0.000699335
								Ls7_58260.1	162.605	-1.47699	0.355016	16.7649	4.23082e-05	0.000870655
								Ls7_60060.1	209.098	-0.963359	0.297243	10.3452	0.00129814	0.0147037
								Ls7_60761.1	1257.18	-1.41411	0.244431	32.2868	1.33016e-08	7.36515e-07
								Ls7_62121.1	176.657	-1.74043	0.391879	18.8301	1.42893e-05	0.000358817
								Ls7_6361.1	103.017	-1.07858	0.382871	7.79541	0.00523792	0.0429097
								Ls7_64420.1	890.763	-0.890155	0.263658	11.2302	0.00080476	0.0101041
								Ls7_6461.1	304.635	-2.26816	0.495535	19.24	1.15275e-05	0.000297224
								Ls7_6501.1	2067.7	-1.27821	0.292185	18.5529	1.65253e-05	0.000403186
								Ls7_66061.1	20.3629	-4.05277	0.920856	18.731	1.50512e-05	0.000374287
								Ls7_66201.1	249.648	-0.992287	0.314426	9.79978	0.00174533	0.0186051
								Ls7_66480.1	767.428	-0.65224	0.227837	8.13536	0.00434102	0.0369791
								Ls7_68021.1	997.48	-2.03838	0.31344	39.3233	3.59132e-10	3.03743e-08
								Ls7_69401.1	43399.1	-1.09565	0.3249	11.1092	0.000859018	0.010655
								Ls7_69641.1	59.3085	-1.91002	0.454335	17.0878	3.569e-05	0.00075668
								Ls7_72920.1	28.4909	-4.64555	0.779625	37.8533	7.62702e-10	5.78339e-08
								Ls7_73881.1	476.718	-1.6674	0.27054	36.2977	1.6936e-09	1.19585e-07
								Ls7_7580.1	391.124	-0.728639	0.248539	8.51953	0.00351355	0.0316384
								Ls7_77580.1	31.3339	-2.6525	0.74062	11.9879	0.000535477	0.00725328
								Ls7_78601.1	644.934	-2.22213	0.31493	45.9114	1.23725e-11	1.42127e-09
								Ls7_80520.2	65.6483	-1.7219	0.472991	12.8101	0.000344753	0.00505408
								Ls7_81641.1	76.3175	-1.63581	0.435547	13.6473	0.000220556	0.00347851
								Ls7_81821.1	409.891	-2.53384	0.393074	37.5496	8.91182e-10	6.7245e-08
								Ls7_83220.1	1419.94	-1.03906	0.295973	12.0737	0.000511393	0.00697645
								Ls7_84761.1	4069.73	-0.911033	0.206763	19.1084	1.23503e-05	0.000316321
								Ls7_85260.1	217.813	-0.883834	0.274651	10.2465	0.00136943	0.0152862
								Ls7_88080.1	433.456	-7.35913	0.872941	46.3131	1.00787e-11	1.16648e-09
								Ls7_88540.1	16907.6	-2.3048	0.386143	32.386	1.26391e-08	7.04906e-07
								Ls7_88820.1	3818.46	-2.61348	0.351562	49.1202	2.40748e-12	3.19468e-10
								Ls7_89860.1	2054.65	-2.22569	0.295425	52.0352	5.45135e-13	7.91628e-11
								Ls7_91720.1	375.715	-2.07701	0.314356	40.8054	1.68171e-10	1.51383e-08
								Ls7_93760.1	2972.76	-2.75703	0.850661	9.21614	0.00239891	0.0236885
								Ls7_93780.1	14.6741	-2.79005	0.988603	7.5467	0.006012	0.0473365
								Ls7_93820.1	8452.58	-1.80671	0.301757	33.7376	6.30697e-09	3.83728e-07
								Ls7_93900.1	888.644	-1.65359	0.303222	28.3435	1.01589e-07	4.72435e-06
								Ls7_93960.1	4633	-3.34131	0.282301	117.319	2.44436e-27	2.68757e-24
								Ls7_95440.3	51.6883	-1.20416	0.427995	7.81656	0.00517695	0.0425688
								Ls7_9600.1	49712.1	-1.44593	0.31652	20.0501	7.54404e-06	0.000207367
								Ls7_96040.1	44.2802	-1.5894	0.482496	10.6052	0.0011277	0.0132106
								Ls7_96741.1	39.2928	-2.30628	0.543906	17.2544	3.26942e-05	0.000703864
								Ls7_96821.1	1017.83	-0.873697	0.300364	8.33774	0.00388299	0.0339415
								Ls7_9700.1	230.686	-1.2776	0.368135	11.7114	0.000621189	0.00817262
								Ls7_97260.1	324.448	-1.08908	0.259913	17.2452	3.28526e-05	0.000705308
								Ls7_98980.1	382.247	-0.840831	0.260517	10.2916	0.00133636	0.01504
								Ls8_100100.1	543.396	-1.84436	0.403641	19.6803	9.15412e-06	0.000244343
								Ls8_100641.1	18.4532	-4.14941	1.00653	16.3444	5.28127e-05	0.00104224
								Ls8_101320.1	921.829	-1.78023	0.364896	22.4685	2.13622e-06	7.07157e-05
								Ls8_101661.1	35.0996	-2.10946	0.519851	15.9819	6.39508e-05	0.00123203
								Ls8_105120.1	47.0688	-2.7051	0.55212	22.5752	2.02081e-06	6.76224e-05
								Ls8_106761.1	1031.76	-3.19164	0.305629	93.5535	3.95374e-22	2.02867e-19
								Ls8_10740.1	4134.62	-2.87172	0.2995	80.0817	3.59247e-19	1.20215e-16
								Ls8_109400.1	1770.6	-1.51203	0.253462	34.1209	5.17925e-09	3.25456e-07
								Ls8_109421.1	1259.17	-0.810217	0.247547	10.5796	0.00114341	0.0133503
								Ls8_110380.1	20.67	-2.03847	0.724164	7.69943	0.00552383	0.0445543
								Ls8_110401.1	848.497	-1.58762	0.309816	25.1038	5.43252e-07	2.16639e-05
								Ls8_113441.1	119.901	-2.72342	0.481983	29.0711	6.97698e-08	3.3353e-06
								Ls8_113600.1	95.4502	-1.97074	0.543828	12.3467	0.000441761	0.00621575
								Ls8_113741.1	1695.59	-0.793482	0.288058	7.4962	0.00618292	0.0482818
								Ls8_11381.1	84.206	-2.96318	0.404575	50.5184	1.18053e-12	1.66715e-10
								Ls8_115640.1	215.731	-0.825194	0.292941	7.85984	0.00505448	0.0417401
								Ls8_116020.1	7295.84	-0.853546	0.275507	9.46184	0.0020979	0.0214287
								Ls8_116041.1	240.061	-1.50188	0.318554	21.4889	3.55883e-06	0.000107321
								Ls8_116200.1	80.2899	-2.66777	0.492804	26.949	2.089e-07	9.13521e-06
								Ls8_117280.1	77.9897	-1.36831	0.452466	8.91895	0.00282227	0.0269489
								Ls8_11820.1	69.9371	-1.64154	0.499411	10.424	0.0012439	0.0142254
								Ls8_119901.1	1004.71	-1.09898	0.267922	16.4534	4.98611e-05	0.000992901
								Ls8_12261.1	317.378	-0.702903	0.250912	7.78814	0.00525903	0.0430113
								Ls8_12460.1	1534.75	-1.69626	0.308343	28.7128	8.39457e-08	3.91569e-06
								Ls8_124601.1	23.6723	-2.52726	0.743495	11.0156	0.000903483	0.0110804
								Ls8_124860.1	5922.67	-1.78947	0.406119	18.2916	1.8954e-05	0.00045234
								Ls8_125440.1	375.649	-1.01613	0.250813	16.1424	5.87526e-05	0.00114045
								Ls8_12580.1	126.383	-1.43872	0.381761	13.7682	0.000206803	0.00328855
								Ls8_125881.1	7867.3	-1.16979	0.247312	21.7906	3.04088e-06	9.36164e-05
								Ls8_125940.1	4655.59	-2.21295	0.244807	74.9078	4.93229e-18	1.4325e-15
								Ls8_127781.1	19.8507	-3.06975	0.928537	9.94659	0.00161147	0.0173951
								Ls8_12941.1	934.006	-0.830588	0.261942	9.93027	0.00162582	0.0175377
								Ls8_129880.1	26.7387	-1.96258	0.581379	11.0808	0.00087228	0.0107934
								Ls8_131281.1	25.6408	-1.88175	0.657656	7.90325	0.0049346	0.0409479
								Ls8_131420.1	123.567	-1.36007	0.400675	11.2154	0.000811196	0.0101684
								Ls8_132761.1	2235.69	-1.65344	0.234746	47.2172	6.35399e-12	7.70134e-10
								Ls8_13361.1	1076.76	-0.8893	0.25751	11.7501	0.000608392	0.00803171
								Ls8_133700.1	458.265	-1.09418	0.347495	9.70824	0.00183443	0.0193527
								Ls8_134041.1	1000.14	-3.19675	0.279531	112.528	2.73829e-26	2.81003e-23
								Ls8_13440.1	521.242	-1.17655	0.301332	14.8865	0.000114178	0.00202093
								Ls8_134661.1	50.6526	-1.86181	0.443003	17.1845	3.39201e-05	0.000727203
								Ls8_13521.1	121.336	-1.22989	0.351292	12.0081	0.000529686	0.00718366
								Ls8_135240.1	104.687	-2.40087	0.40325	33.343	7.72559e-09	4.57385e-07
								Ls8_135941.1	100.897	-1.58389	0.37254	17.5061	2.8639e-05	0.000628874
								Ls8_136401.1	164.485	-1.36974	0.313829	18.5371	1.66631e-05	0.000405205
								Ls8_137141.1	1051.82	-1.89706	0.329723	31.0595	2.50239e-08	1.27971e-06
								Ls8_139241.1	96.0577	-1.4756	0.383491	14.4196	0.000146271	0.00246609
								Ls8_140221.1	1632.08	-1.78535	0.259381	44.749	2.23984e-11	2.48042e-09
								Ls8_142881.1	4216.73	-1.11561	0.354814	9.65034	0.00189317	0.0197436
								Ls8_143381.1	100.669	-1.52686	0.366414	16.9035	3.93297e-05	0.000820328
								Ls8_144020.1	4050.17	-1.3343	0.283006	21.4868	3.56271e-06	0.000107321
								Ls8_144221.1	177.938	-3.44528	0.489289	42.8779	5.82661e-11	5.92822e-09
								Ls8_1461.1	2998.77	-2.92823	0.219258	155.342	1.17859e-35	3.6284e-32
								Ls8_147560.2	23.5395	-2.24708	0.673243	10.7422	0.00104721	0.012438
								Ls8_14760.1	198.559	-1.38032	0.336551	16.3577	5.24424e-05	0.00103759
								Ls8_14780.1	126.863	-1.17621	0.352553	10.9267	0.000947894	0.0114877
								Ls8_14921.1	925.108	-1.32957	0.286279	20.8809	4.88742e-06	0.000142216
								Ls8_149261.1	574.461	-0.736019	0.241275	9.22023	0.00239355	0.0236885
								Ls8_150181.4	172.049	-1.04461	0.350735	8.73351	0.00312415	0.0289699
								Ls8_151880.3	70.482	-1.50356	0.457402	10.4889	0.00120092	0.0138617
								Ls8_15340.1	202.869	-2.56041	0.314753	61.4738	4.48681e-15	8.74246e-13
								Ls8_154441.1	260.585	-1.36468	0.298883	20.2444	6.81532e-06	0.000189365
								Ls8_154721.1	760.543	-2.26857	0.273821	63.155	1.91067e-15	3.92146e-13
								Ls8_156180.1	2635	-1.99666	0.237284	65.9663	4.58699e-16	1.05384e-13
								Ls8_157120.1	50.8123	-1.96072	0.530923	13.1138	0.000293124	0.00441925
								Ls8_159121.1	884.914	-0.746358	0.234443	10.0357	0.00153534	0.0167258
								Ls8_161920.1	178.502	-2.52507	0.395868	37.3816	9.71353e-10	7.29368e-08
								Ls8_163860.4	66.1174	-1.67375	0.557176	8.63205	0.003303	0.0302098
								Ls8_164340.2	544.565	-1.32734	0.277017	22.2662	2.37344e-06	7.67528e-05
								Ls8_16781.1	1236.36	-0.80179	0.243266	10.736	0.00105069	0.0124636
								Ls8_18560.1	501.276	-2.88987	0.294409	85.7229	2.07003e-20	8.38527e-18
								Ls8_19860.1	49206.5	-1.36142	0.301348	19.6957	9.08043e-06	0.000243511
								Ls8_20741.1	34.9494	-4.68614	0.759713	38.7878	4.72467e-10	3.79764e-08
								Ls8_2220.3	111.094	-1.29897	0.430189	8.87725	0.00288746	0.0272512
								Ls8_22880.1	81.4847	-1.87606	0.383259	23.1087	1.53094e-06	5.41743e-05
								Ls8_23021.1	488.199	-2.76944	0.325587	64.5607	9.36021e-16	2.00114e-13
								Ls8_2381.1	437.131	-3.02161	0.308097	84.9632	3.03974e-20	1.16977e-17
								Ls8_24641.1	24.2405	-1.90977	0.606371	9.7071	0.00183557	0.0193527
								Ls8_2560.1	26.9352	-2.19349	0.675115	10.0838	0.00149581	0.016353
								Ls8_26360.1	70.2451	-1.97658	0.424483	20.8435	4.9839e-06	0.000144205
								Ls8_27820.1	1114.57	-0.964321	0.338576	7.97011	0.0047556	0.0397195
								Ls8_28160.1	72.5179	-2.62654	0.427415	35.6816	2.32346e-09	1.5857e-07
								Ls8_28300.2	678.682	-4.26577	0.91864	16.5986	4.61855e-05	0.000932983
								Ls8_30681.1	2444.01	-1.06378	0.221002	22.6846	1.9089e-06	6.45697e-05
								Ls8_30760.1	1153.08	-0.89211	0.323694	7.47825	0.00624486	0.0485981
								Ls8_31220.1	47.222	-2.05397	0.560987	12.8263	0.000341775	0.00502474
								Ls8_32421.1	6146.96	-1.0258	0.216969	21.905	2.86484e-06	8.94493e-05
								Ls8_33340.2	537.109	-1.05651	0.229374	20.8282	5.02374e-06	0.000144814
								Ls8_3401.1	293.563	-1.33451	0.318619	17.0258	3.6876e-05	0.000776516
								Ls8_34821.1	6288.9	-1.05805	0.322334	10.5425	0.00116663	0.0135531
								Ls8_35340.1	157.14	-1.02749	0.308106	10.9692	0.00092639	0.0112816
								Ls8_37600.1	127.131	-1.66701	0.400121	16.668	4.4526e-05	0.000904207
								Ls8_38020.1	88.3283	-1.84847	0.432791	17.5307	2.82702e-05	0.000621662
								Ls8_38360.1	261.124	-2.01127	0.34379	32.125	1.44563e-08	7.891e-07
								Ls8_39840.1	1500.52	-2.42107	0.285472	65.1222	7.03936e-16	1.57039e-13
								Ls8_41680.1	8653.97	-0.736794	0.218344	11.2668	0.000789043	0.00997028
								Ls8_4241.1	33.8002	-3.52215	0.707864	22.8885	1.7168e-06	5.88094e-05
								Ls8_43780.1	100.154	-2.79547	0.557492	22.6789	1.91462e-06	6.45697e-05
								Ls8_45981.1	52.694	-2.10425	0.48461	18.1116	2.08323e-05	0.000487343
								Ls8_49320.1	2195.59	-1.8356	0.354384	25.2232	5.10631e-07	2.05226e-05
								Ls8_52560.1	1443.89	-4.29894	0.343968	121.889	2.4413e-28	3.7579e-25
								Ls8_5441.1	43.6786	-1.60512	0.46797	11.4916	0.000699128	0.00901313
								Ls8_55221.1	448.632	-1.05179	0.273049	14.5495	0.000136523	0.00233501
								Ls8_55401.1	272.859	-0.911383	0.261152	12.0189	0.000526624	0.00714843
								Ls8_5560.1	1131.03	-1.80821	0.270154	42.2889	7.87399e-11	7.72002e-09
								Ls8_56641.1	64.3657	-2.43615	0.569419	16.9875	3.76262e-05	0.000789073
								Ls8_60021.1	207.941	-1.94505	0.310336	37.3505	9.86961e-10	7.3749e-08
								Ls8_60501.1	136.728	-2.93624	0.600399	21.1233	4.3066e-06	0.000126752
								Ls8_60981.1	40279.3	-2.54457	0.350268	47.092	6.77303e-12	8.01978e-10
								Ls8_61100.1	87.9887	-1.029	0.375221	7.42455	0.00643398	0.0495687
								Ls8_63840.1	346.47	-1.03461	0.289858	12.5124	0.000404264	0.00576189
								Ls8_64840.3	98.875	-1.975	0.458836	17.5509	2.79723e-05	0.000616874
								Ls8_65641.1	774.259	-1.1284	0.282204	15.617	7.75535e-05	0.00145583
								Ls8_66320.1	141.402	-1.40067	0.33059	17.4906	2.88738e-05	0.000632226
								Ls8_66400.1	180.145	-1.39025	0.323192	17.9722	2.24149e-05	0.000514207
								Ls8_66661.1	97.3204	-1.31654	0.400397	10.5656	0.00115211	0.0133946
								Ls8_66961.1	141.095	-2.68906	0.350399	54.7653	1.35818e-13	2.20068e-11
								Ls8_69601.1	116.552	-1.81492	0.421426	17.7265	2.55044e-05	0.00056897
								Ls8_71141.1	334.726	-1.13991	0.341674	10.8981	0.000962607	0.0116054
								Ls8_71281.1	141.994	-1.23044	0.348817	12.1997	0.000477978	0.00660459
								Ls8_72081.1	67.4799	-1.24097	0.39168	9.85501	0.00169369	0.0181776
								Ls8_72140.1	300.101	-2.05512	0.352144	31.9273	1.60053e-08	8.61431e-07
								Ls8_72560.1	706.018	-0.625938	0.225445	7.65749	0.0056537	0.0452325
								Ls8_7461.1	286.704	-2.1197	0.296519	47.8966	4.49298e-12	5.57746e-10
								Ls8_77581.1	66.1793	-1.61906	0.440239	13.1591	0.000286126	0.00432646
								Ls8_80661.1	10007.5	-1.19625	0.299742	15.4925	8.28312e-05	0.00154548
								Ls8_81540.1	52.226	-1.73198	0.486875	12.2774	0.000458481	0.00639257
								Ls8_8160.1	86.1909	-1.55592	0.406597	14.237	0.000161174	0.00267343
								Ls8_81801.1	20.9015	-3.68002	0.860621	17.1224	3.50468e-05	0.000746162
								Ls8_81801.3	38.5487	-1.78016	0.561324	9.66791	0.00187515	0.0196622
								Ls8_84340.2	113.162	-1.75777	0.432332	15.8755	6.76475e-05	0.00129515
								Ls8_84641.1	1478.1	-1.09474	0.250449	18.6824	1.54405e-05	0.000381143
								Ls8_87260.1	88.8001	-2.02505	0.421089	21.9866	2.74562e-06	8.62518e-05
								Ls8_88881.1	151.907	-1.96719	0.479633	15.8349	6.91167e-05	0.0013151
								Ls8_8941.5	99.3055	-3.17594	0.665445	19.8488	8.38175e-06	0.00022556
								Ls8_90440.1	8035.98	-1.50941	0.279626	27.9058	1.27365e-07	5.81602e-06
								Ls8_91060.3	23.7646	-2.17926	0.768257	7.69266	0.00554459	0.0446613
								Ls8_92521.1	628.607	-0.841997	0.291275	8.24659	0.00408286	0.0352284
								Ls8_92900.1	236.012	-3.76154	0.454756	57.8686	2.80221e-14	4.68852e-12
								Ls8_93841.2	1665.99	-1.06418	0.330603	10.1379	0.00145253	0.0159934
								Ls8_94501.1	364.663	-1.69799	0.333098	24.7874	6.40143e-07	2.50731e-05
								Ls8_94621.1	109.003	-0.968301	0.323866	8.83418	0.0029564	0.0276952
								Ls8_9600.1	298.648	-0.747673	0.265113	7.89022	0.00497029	0.0411996
								Ls8_96880.1	8264.13	-1.03288	0.323292	9.99777	0.0015673	0.0170257
								Ls8_97621.1	131.392	-1.38522	0.359616	14.4515	0.000143814	0.00243802
								Ls8_9800.1	547.601	-1.45157	0.390973	13.2713	0.000269503	0.00411554
								Ls8_98041.1	907.969	-1.40962	0.292171	22.444	2.16366e-06	7.13173e-05
								Ls8_98481.1	14417.9	-2.35134	0.279853	63.9658	1.26599e-15	2.66949e-13
								Ls8_99701.1	1132.19	-0.788958	0.223624	12.3061	0.000451469	0.00631846
								Ls9_100460.1	2880.25	-1.45427	0.247956	33.0641	8.9168e-09	5.1991e-07
								Ls9_10200.1	94.902	-1.45864	0.429411	11.2121	0.000812636	0.0101781
								Ls9_102320.1	12077.9	-1.35493	0.321916	17.1018	3.54287e-05	0.000752213
								Ls9_104661.1	15394.2	-2.76893	0.302995	73.2073	1.16722e-17	3.20839e-15
								Ls9_104700.1	1050.35	-2.51141	0.327393	52.9363	3.44547e-13	5.2511e-11
								Ls9_107241.1	197.556	-0.971221	0.353094	7.46195	0.00630166	0.0487935
								Ls9_107321.1	46.0242	-1.37551	0.489209	7.75868	0.00534551	0.0435385
								Ls9_109600.1	1787.62	-1.13473	0.230634	23.6322	1.16618e-06	4.27405e-05
								Ls9_111920.1	334.671	-1.11651	0.259819	18.1133	2.08142e-05	0.000487343
								Ls9_11301.1	297.616	-0.993067	0.276923	12.6754	0.000370501	0.00537017
								Ls9_113301.1	11084.4	-0.729408	0.247894	8.56793	0.00342136	0.0310708
								Ls9_115420.1	396.078	-0.924394	0.31126	8.68849	0.00320225	0.0294987
								Ls9_115461.1	583.05	-1.05916	0.384492	7.43711	0.00638923	0.0493475
								Ls9_116641.1	60.2002	-3.31189	0.563503	31.5709	1.92293e-08	1.01717e-06
								Ls9_117441.2	161.037	-1.18588	0.36505	10.3026	0.00132841	0.0149914
								Ls9_117900.1	65.4304	-3.57042	0.559123	36.9923	1.18596e-09	8.65186e-08
								Ls9_11840.4	84.6118	-1.44297	0.428916	10.9857	0.000918172	0.011217
								Ls9_119580.1	112.336	-1.25817	0.345633	13.019	0.000308351	0.00461269
								Ls9_12001.1	9714.43	-1.77757	0.270765	40.6352	1.83473e-10	1.6231e-08
								Ls9_122141.1	774.599	-1.20282	0.325171	13.3202	0.000262563	0.00402152
								Ls9_122380.1	107.582	-2.23611	0.521873	17.1252	3.49951e-05	0.000746094
								Ls9_12280.1	280.721	-1.00618	0.3016	10.9418	0.000940207	0.0114227
								Ls9_12420.1	239.884	-0.863707	0.301353	8.11633	0.00438684	0.0372663
								Ls9_124660.1	1455.28	-2.68209	0.441946	32.5917	1.13699e-08	6.43444e-07
								Ls9_125201.1	2934.14	-2.50819	0.244465	94.5839	2.34927e-22	1.33934e-19
								Ls9_12580.1	253.335	-1.60602	0.369624	18.12	2.07414e-05	0.000486697
								Ls9_12800.1	756.727	-2.30513	0.336858	42.8687	5.85389e-11	5.92822e-09
								Ls9_13500.1	2040.06	-1.40004	0.334407	16.8914	3.95797e-05	0.000822201
								Ls9_13680.1	22.2073	-2.51403	0.767003	10.22	0.00138927	0.0154627
								Ls9_14381.1	3498.48	-0.845944	0.262111	10.2721	0.0013506	0.0151327
								Ls9_16421.2	198.679	-1.27312	0.373375	11.3207	0.000766474	0.00975069
								Ls9_16941.1	387.352	-0.998134	0.359249	7.57702	0.00591171	0.0467141
								Ls9_17140.3	170.769	-1.47135	0.303184	22.8909	1.71459e-06	5.88094e-05
								Ls9_20121.1	880.208	-0.934046	0.30112	9.46747	0.00209148	0.0214056
								Ls9_22420.1	684.434	-1.26645	0.303362	16.9283	3.88176e-05	0.000810746
								Ls9_23900.1	220.314	-2.09193	0.340359	35.4871	2.56751e-09	1.73341e-07
								Ls9_24380.1	36.7333	-2.53097	0.586553	17.7849	2.47336e-05	0.000554183
								Ls9_24581.1	71.7217	-1.96824	0.395294	23.9234	1.00245e-06	3.73624e-05
								Ls9_2560.1	109.661	-1.37138	0.388008	12.1427	0.000492815	0.00678525
								Ls9_25840.1	236.946	-1.15644	0.36242	9.97551	0.00158636	0.0171963
								Ls9_27001.1	270.547	-1.74744	0.314015	29.5363	5.4879e-08	2.64812e-06
								Ls9_27481.1	1213.78	-0.780535	0.255075	9.25566	0.00234769	0.0234206
								Ls9_27640.1	92.5793	-2.31872	0.458531	24.0576	9.34953e-07	3.53605e-05
								Ls9_27981.1	91.5274	-1.96811	0.410853	21.8925	2.88363e-06	8.96722e-05
								Ls9_28180.1	156.842	-5.08829	1.55668	7.68643	0.00556376	0.0447455
								Ls9_29700.1	162.083	-2.03421	0.303557	42.8204	6.00041e-11	5.99768e-09
								Ls9_30221.1	16044.6	-1.59311	0.276883	31.5536	1.94009e-08	1.02273e-06
								Ls9_31341.1	193.673	-2.6662	0.467044	29.3906	5.9163e-08	2.83706e-06
								Ls9_32101.1	1126.39	-2.2552	0.408285	27.9006	1.27708e-07	5.81602e-06
								Ls9_33260.1	1177.79	-1.04816	0.272796	14.4697	0.000142429	0.00241721
								Ls9_34440.1	212.49	-1.55793	0.324854	22.1664	2.50008e-06	7.97505e-05
								Ls9_34521.1	256.34	-1.56296	0.328379	21.8009	3.0246e-06	9.33018e-05
								Ls9_35080.1	128.656	-1.24666	0.436666	7.9642	0.00477116	0.0398234
								Ls9_35880.1	934.26	-1.44442	0.299282	22.4202	2.19054e-06	7.20413e-05
								Ls9_3740.1	55.6359	-2.42005	0.441501	28.8572	7.79139e-08	3.67892e-06
								Ls9_38300.1	214.072	-3.92996	0.980492	12.8606	0.000335574	0.00495728
								Ls9_4081.1	2879.4	-0.908245	0.280015	10.353	0.00129265	0.0146913
								Ls9_41421.1	11702.5	-3.0447	0.257399	119.94	6.52097e-28	8.36477e-25
								Ls9_4161.1	301.425	-2.0631	0.371718	28.8008	8.02172e-08	3.76458e-06
								Ls9_42380.1	585.87	-0.832685	0.271538	9.28439	0.00231114	0.023131
								Ls9_42461.1	2742.41	-0.922361	0.208696	19.2213	1.16407e-05	0.00029914
								Ls9_43540.1	637.113	-0.84813	0.272144	9.59242	0.00195383	0.0202391
								Ls9_43580.1	6632.29	-1.0314	0.23816	18.3738	1.81534e-05	0.000436618
								Ls9_43840.1	169.758	-0.878211	0.291341	8.99284	0.00271039	0.0260431
								Ls9_45021.1	73.6534	-2.58093	0.407333	38.1711	6.48061e-10	5.03818e-08
								Ls9_45401.1	1105.84	-1.07805	0.253707	17.6733	2.62285e-05	0.000583433
								Ls9_45640.1	728.746	-1.31878	0.281768	21.2297	4.07398e-06	0.000120598
								Ls9_46261.1	1903.46	-1.4062	0.274474	25.2959	4.91764e-07	1.9868e-05
								Ls9_47180.1	18.6366	-1.92354	0.66786	8.10252	0.00442037	0.0375305
								Ls9_47341.1	113.656	-1.77781	0.382079	20.8381	4.99798e-06	0.000144341
								Ls9_47941.3	81.5392	-1.18359	0.373408	9.89277	0.00165929	0.0178519
								Ls9_48361.1	552.023	-2.25834	0.282408	59.0034	1.57397e-14	2.78485e-12
								Ls9_48481.1	1084.57	-1.1076	0.25513	18.436	1.7571e-05	0.000423271
								Ls9_49580.1	645.158	-1.1716	0.303467	14.5376	0.00013739	0.00234462
								Ls9_49801.1	85.5388	-2.55668	0.401742	38.148	6.55772e-10	5.07251e-08
								Ls9_50040.1	2160.05	-2.89529	0.283286	91.0774	1.38159e-21	6.25493e-19
								Ls9_5060.1	153.116	-1.02826	0.357299	8.15113	0.00430343	0.0367402
								Ls9_50600.1	519.049	-1.06477	0.316854	11.0621	0.000881102	0.0108763
								Ls9_55340.1	1100.32	-1.00699	0.212572	22.0388	2.67198e-06	8.42823e-05
								Ls9_5601.5	255.506	-0.957433	0.323131	8.64146	0.00328598	0.0300899
								Ls9_5660.3	189.357	-1.01122	0.344417	8.49428	0.00356266	0.0319767
								Ls9_57501.1	46.6446	-1.67819	0.464055	12.7439	0.000357174	0.00521629
								Ls9_57581.1	1255.61	-0.922468	0.276363	10.9633	0.000929365	0.0113089
								Ls9_60700.1	61.8315	-1.67471	0.449923	13.4749	0.000241782	0.00375935
								Ls9_61301.2	102.643	-1.34646	0.365262	13.257	0.000271565	0.00414291
								Ls9_62200.1	255.307	-1.11154	0.31874	11.9159	0.000556565	0.00748228
								Ls9_6280.1	258.667	-1.14442	0.287165	15.5603	7.99131e-05	0.00149789
								Ls9_63261.1	2091.38	-1.48044	0.265801	29.7819	4.83478e-08	2.3624e-06
								Ls9_64940.1	55828.8	-1.47489	0.295489	23.8996	1.01493e-06	3.77361e-05
								Ls9_65381.1	51.6669	-2.32428	0.783933	8.11842	0.00438178	0.0372439
								Ls9_65820.1	99.7953	-1.44884	0.406794	12.3059	0.000451524	0.00631846
								Ls9_66461.1	113.63	-2.83354	0.488362	30.4714	3.38828e-08	1.69501e-06
								Ls9_66541.1	4088.53	-0.944418	0.292155	10.2696	0.00135243	0.0151404
								Ls9_6821.1	96.4031	-1.29999	0.43896	8.58717	0.0033854	0.0308351
								Ls9_70600.1	97.6674	-2.06301	0.483895	17.1643	3.42812e-05	0.000733673
								Ls9_71080.1	121.541	-1.2711	0.454803	7.60876	0.00580854	0.0461872
								Ls9_71400.1	624.824	-0.817284	0.25753	9.95228	0.0016065	0.0173658
								Ls9_76100.1	6036.2	-2.4402	0.266563	75.5006	3.65299e-18	1.08135e-15
								Ls9_77661.1	595.753	-1.24786	0.30073	16.7422	4.28184e-05	0.000877634
								Ls9_80640.3	111.276	-1.1743	0.362965	10.2833	0.00134241	0.0150831
								Ls9_81901.1	1860.85	-1.18822	0.341914	11.7548	0.000606872	0.00803171
								Ls9_82001.1	16.1458	-2.52445	0.855733	8.34318	0.00387139	0.0338978
								Ls9_85960.1	118.507	-1.09463	0.348619	9.72189	0.00182087	0.019224
								Ls9_87120.1	304.015	-0.878082	0.302533	8.31636	0.00392896	0.034246
								Ls9_87241.1	282.736	-0.894244	0.313883	8.01255	0.00464543	0.039026
								Ls9_89920.1	24.8235	-2.20644	0.674385	10.2429	0.00137208	0.0153047
								Ls9_90400.1	2700.43	-0.949643	0.261695	12.9404	0.000321569	0.00477791
								Ls9_90481.1	111.985	-1.38099	0.467727	8.46226	0.00362591	0.0323933
								Ls9_90481.2	537.939	-1.65135	0.286896	31.6565	1.84e-08	9.83443e-07
								Ls9_90660.1	2215.74	-1.29301	0.277757	20.996	4.60234e-06	0.000134428
								Ls9_91001.1	618.697	-0.934481	0.236724	15.3533	8.91639e-05	0.00163988
								Ls9_92580.1	333.448	-1.72501	0.353545	22.6707	1.92277e-06	6.46227e-05
								Ls9_94980.1	3353.69	-0.962433	0.254827	14.0108	0.000181765	0.00295138
								Ls9_97161.1	1068.31	-0.975971	0.27448	12.418	0.000425215	0.00601593
								Ls9_97200.2	22.507	-3.14959	0.729507	17.976	2.23703e-05	0.000514207
								Ls9_97501.3	60.2235	-1.40159	0.40287	11.8658	0.000571729	0.00763281
								Ls9_9761.1	229.602	-1.34654	0.395591	11.2213	0.000808631	0.0101445
								Ls9_99020.1	47.891	-1.50893	0.498777	8.91102	0.00283455	0.0269685
								Ls9_99061.2	3184.35	-0.745919	0.248267	8.92925	0.0028064	0.0268149
								Ls9_99081.1	59.7473	-1.73471	0.503615	11.4236	0.000725189	0.00932567
								Ls9_99081.3	24.9047	-2.04424	0.617565	10.6568	0.00109669	0.0129557
								Ls9_99720.1	651.264	-0.844049	0.26852	9.75921	0.00178426	0.0189415

## Sheet: UC
Differentially expressing genes in US96UC23 genotype
gene_name	Up-regulated genes							gene_name	Down-regulated genes
	baseMean	log2FoldChange	lfcSE	stat	pvalue	padj			baseMean	log2FoldChange	lfcSE	stat	pvalue	padj
Ls0_10681.1	46.533	1.49651	0.470821	9.92025	0.0016347	0.0277709		Ls0_10080.1	9051.46	-1.29101	0.42436	8.96264	0.00275557	0.0402444
Ls0_12421.1	171.138	1.74904	0.553765	9.47497	0.00208294	0.0332609		Ls0_11501.1	47.4011	-4.18012	0.768116	26.1811	3.10856e-07	2.99849e-05
Ls0_13280.1	99.4955	2.97512	0.489761	33.5757	6.85426e-09	1.05295e-06		Ls0_13921.1	164.94	-1.63465	0.472341	11.4571	0.000712206	0.0149952
Ls0_1360.4	17.5722	2.4914	0.750755	10.7651	0.00103431	0.0199307		Ls0_15960.1	209.028	-2.04232	0.378831	27.2898	1.75132e-07	1.839e-05
Ls0_15001.1	135.853	1.63088	0.435871	13.4611	0.000243564	0.00678086		Ls0_16580.1	595.184	-1.76901	0.324862	28.0891	1.15854e-07	1.28143e-05
Ls0_15021.1	261.519	1.94104	0.520088	13.0648	0.000300895	0.00776383		Ls0_21000.1	132.093	-1.14582	0.388796	8.5171	0.00351825	0.0477279
Ls0_15161.1	333.927	1.81537	0.41662	17.9654	2.24951e-05	0.00101836		Ls0_27020.1	4899.51	-1.74869	0.328652	26.745	2.32151e-07	2.35643e-05
Ls0_17841.1	928.467	2.0915	0.425605	22.3573	2.26354e-06	0.000163993		Ls0_36281.3	147.674	-1.52588	0.452475	10.9453	0.000938408	0.0185126
Ls0_2801.1	92.8335	1.77282	0.515032	11.3199	0.000766814	0.0158434		Ls0_4881.1	120.322	-2.84073	0.366772	55.7612	8.18321e-14	3.31141e-11
Ls0_29740.1	40.2508	2.12961	0.618667	11.3095	0.000771108	0.0159123		Ls0_4961.1	1049	-1.11058	0.31227	12.3617	0.000438235	0.0103425
Ls0_33640.1	469.272	1.72334	0.304072	30.6012	3.16894e-08	4.20607e-06		Ls0_6940.1	353.777	-2.62832	0.574042	18.6997	1.53008e-05	0.000744446
Ls0_40701.1	28.9848	3.6693	0.661565	31.4939	2.00073e-08	2.76617e-06		Ls0_7361.1	160.41	-2.00222	0.461739	17.663	2.63703e-05	0.0011605
Ls0_45160.1	174.966	1.99155	0.452122	18.2635	1.92362e-05	0.000896483		Ls1_102541.1	189.445	-1.30738	0.433409	8.83518	0.00295478	0.042444
Ls0_46360.1	592.648	1.43156	0.391866	12.8603	0.000335627	0.0084884		Ls1_105220.1	4733.29	-2.70539	0.282537	80.93	2.33851e-19	2.15546e-16
Ls0_47300.1	644.99	0.920898	0.306008	8.91808	0.00282362	0.0410216		Ls1_109200.1	4005.24	-1.96889	0.499438	14.472	0.000142255	0.00447846
Ls1_105600.1	1818.26	1.12785	0.329544	11.4333	0.000721386	0.01515		Ls1_10981.1	926.776	-1.41481	0.389748	12.6978	0.000366088	0.00895835
Ls1_105740.1	682.848	1.54887	0.436546	12.049	0.000518208	0.0118261		Ls1_114380.1	2461.71	-2.84147	0.537064	24.4083	7.79336e-07	6.56343e-05
Ls1_109500.1	3589.95	0.869287	0.278989	9.56731	0.00198073	0.0319361		Ls1_115540.1	48.3277	-2.97599	0.941249	8.84403	0.00294049	0.0423487
Ls1_11180.1	41.5304	4.34108	0.670799	42.4679	7.18519e-11	1.77924e-08		Ls1_115840.1	5360.66	-2.73702	0.606582	17.8926	2.33729e-05	0.00105375
Ls1_12081.1	814.395	2.47157	0.677403	11.9704	0.000540514	0.0122175		Ls1_127501.1	712.954	-2.13413	0.390042	27.6653	1.44226e-07	1.54377e-05
Ls1_12101.1	552.328	1.47005	0.448197	10.3424	0.00130006	0.0236505		Ls1_127541.1	28.2067	-2.91771	0.78603	12.7533	0.000355373	0.00881314
Ls1_123741.1	24.662	2.37086	0.760202	9.26863	0.00233112	0.0360108		Ls1_16420.1	325.38	-1.02857	0.339136	9.03341	0.00265089	0.0393643
Ls1_12561.2	869.227	2.488	0.682478	11.9333	0.000551402	0.0123793		Ls1_16540.1	1993.31	-2.24506	0.324115	43.9075	3.44262e-11	8.92446e-09
Ls1_128660.1	32.8084	2.54655	0.622682	15.9907	6.36549e-05	0.00235211		Ls1_18940.1	143.613	-7.8006	1.59335	15.5811	7.90398e-05	0.00278418
Ls1_129340.1	25.901	1.97402	0.575356	11.586	0.000664519	0.0141892		Ls1_19040.1	4548.54	-1.658	0.413792	15.2466	9.43468e-05	0.00319451
Ls1_15440.1	383.749	0.977283	0.307345	9.94529	0.00161261	0.0275823		Ls1_19340.1	835.594	-1.20025	0.292941	16.3523	5.25914e-05	0.00201511
Ls1_16840.2	702.302	1.48942	0.36969	15.5947	7.84722e-05	0.00277598		Ls1_19380.1	31.2381	-2.52476	0.783133	9.67747	0.00186541	0.0303541
Ls1_19601.1	158.495	1.74142	0.428199	15.8107	7.00071e-05	0.00253047		Ls1_21321.1	210.176	-1.27444	0.406027	9.58601	0.00196065	0.0316431
Ls1_19661.1	1184.54	2.16234	0.653805	10.0563	0.0015183	0.0263801		Ls1_23380.1	61.7264	-1.84896	0.516432	12.2644	0.000461691	0.0108038
Ls1_2061.1	267.736	2.14905	0.346188	36.0053	1.9678e-09	3.51051e-07		Ls1_25160.1	64.0377	-2.2469	0.606197	12.8551	0.000336557	0.00849896
Ls1_21140.1	447.749	0.9834	0.312069	9.76609	0.0017776	0.0293562		Ls1_25320.2	158.925	-2.14191	0.405586	26.123	3.2035e-07	3.07222e-05
Ls1_22701.2	23.6533	2.7479	0.735287	13.3334	0.000260724	0.00704564		Ls1_29780.1	24.7973	-2.43295	0.661745	12.9626	0.000317778	0.00812674
Ls1_2280.1	329.187	1.21549	0.301585	15.8562	6.83427e-05	0.00248656		Ls1_29841.1	38.4234	-2.66801	0.784623	10.5956	0.00113359	0.0213721
Ls1_23721.1	173.352	1.74337	0.536501	10.0338	0.00153696	0.0265337		Ls1_3021.1	1764.62	-0.925779	0.265378	11.9745	0.000539329	0.0122175
Ls1_33641.3	23.6379	2.27666	0.755704	8.67959	0.00321793	0.0449778		Ls1_33480.1	9.67256	-4.36927	1.36275	10.2081	0.00139823	0.0248186
Ls1_3740.1	150.13	3.24861	0.854141	12.3384	0.000443732	0.0104277		Ls1_35241.1	1383.9	-2.29753	0.487386	20.2411	6.82717e-06	0.000404534
Ls1_39341.3	13.6016	6.15133	1.46247	21.2489	4.03341e-06	0.000263458		Ls1_36941.1	223.607	-0.96253	0.329289	8.41906	0.00371308	0.0499219
Ls1_43561.1	594.12	2.52954	0.398437	36.3255	1.66965e-09	3.0779e-07		Ls1_3701.1	1564.16	-1.54771	0.347355	18.9905	1.31373e-05	0.000679009
Ls1_45380.1	663.396	1.60852	0.490267	10.2659	0.00135514	0.0242014		Ls1_41821.3	37.4403	-1.53402	0.487838	9.69968	0.001843	0.030066
Ls1_46500.1	777.073	1.60264	0.369015	18.0095	2.198e-05	0.00100184		Ls1_4321.1	784.327	-1.3391	0.439333	8.98649	0.00271983	0.0399642
Ls1_50100.1	248.848	1.6424	0.370317	18.8448	1.41796e-05	0.00071289		Ls1_44200.1	821.431	-1.30863	0.299117	18.5566	1.64937e-05	0.000793178
Ls1_51401.1	1151.05	2.47833	0.507542	21.44	3.65074e-06	0.000244231		Ls1_44781.1	651.028	-2.19884	0.417938	25.4668	4.50068e-07	4.03626e-05
Ls1_55500.1	450.036	1.36152	0.440927	9.21905	0.0023951	0.0366121		Ls1_48281.1	675.025	-2.95917	0.521652	27.9073	1.2727e-07	1.39837e-05
Ls1_57381.1	20.7892	3.12281	0.76428	16.2731	5.48372e-05	0.00207129		Ls1_48880.1	90.1101	-1.53882	0.453967	11.115	0.000856337	0.0173474
Ls1_58201.1	311.096	1.85538	0.427976	17.7409	2.53121e-05	0.00112891		Ls1_49321.1	382.005	-1.38892	0.401999	11.5387	0.000681614	0.0144243
Ls1_59220.1	179.72	1.69076	0.462955	12.7378	0.000358335	0.00885602		Ls1_49441.1	3759.49	-1.86903	0.331014	29.8968	4.55653e-08	5.51805e-06
Ls1_59261.1	60.4225	1.63044	0.421688	14.6086	0.000132312	0.00422964		Ls1_50200.1	22612.6	-1.23632	0.305991	15.8494	6.85888e-05	0.00249006
Ls1_59261.2	34.9731	2.08969	0.614687	11.0744	0.000875292	0.0176452		Ls1_50660.1	1302.64	-1.52986	0.421601	12.6042	0.000384885	0.0093085
Ls1_60060.1	11.9105	4.36427	1.42453	8.77495	0.00305395	0.0434485		Ls1_54920.1	8545.84	-1.0499	0.356287	8.49902	0.00355338	0.0480866
Ls1_62361.1	876.576	3.78218	0.730788	21.5684	3.41428e-06	0.000235047		Ls1_55841.1	87.0226	-1.17068	0.380647	9.29915	0.00229261	0.0356482
Ls1_62501.1	473.598	4.40448	0.577924	45.1573	1.81828e-11	5.02784e-09		Ls1_56301.1	1574.94	-1.72315	0.361754	21.4838	3.5683e-06	0.000242877
Ls1_63501.1	174.369	3.08628	0.669625	18.4456	1.74823e-05	0.000831086		Ls1_58621.3	300.34	-1.32353	0.299709	18.9606	1.33446e-05	0.000685443
Ls1_63521.1	920.525	3.39493	0.673416	21.1797	4.18167e-06	0.000272071		Ls1_58901.1	103.373	-1.96194	0.423316	20.4333	6.17447e-06	0.000371469
Ls1_64940.1	123.099	2.55237	0.706396	11.8171	0.000586896	0.0129484		Ls1_61880.1	1444.85	-1.01487	0.303304	10.9787	0.000921668	0.0182475
Ls1_66000.2	430.658	1.26268	0.360051	11.9578	0.000544196	0.012284		Ls1_620.1	710.873	-1.48834	0.393707	13.726	0.000211501	0.00615616
Ls1_66200.1	1333.26	4.60187	0.498113	64.2543	1.09353e-15	6.71955e-13		Ls1_62140.1	3474.32	-2.02439	0.599241	10.5868	0.00113898	0.0214249
Ls1_66321.1	220.796	1.4942	0.447261	10.7548	0.0010401	0.0199957		Ls1_63320.1	554.751	-2.10324	0.626753	10.4091	0.00125397	0.0230907
Ls1_66741.1	511.281	1.11388	0.341949	10.376	0.00127663	0.0233782		Ls1_63341.1	200.004	-2.95691	0.806803	11.6935	0.000627203	0.013674
Ls1_68160.1	26.0839	2.23879	0.627851	12.3634	0.000437825	0.0103425		Ls1_64300.1	12770	-1.41895	0.41794	11.091	0.000867496	0.0175306
Ls1_68181.1	270.592	1.99719	0.424833	20.7225	5.30882e-06	0.000329883		Ls1_64661.1	10581.3	-1.71002	0.52078	10.2051	0.00140055	0.0248254
Ls1_68400.1	22.097	2.08056	0.673757	9.2931	0.00230018	0.0357325		Ls1_65340.1	131.925	-2.03143	0.468382	17.6757	2.6195e-05	0.00115894
Ls1_75961.1	1549.89	2.57303	0.712355	11.6264	0.000650236	0.0139923		Ls1_67340.1	38.4516	-1.9817	0.56431	11.8614	0.000573106	0.0127179
Ls1_86180.1	476.607	1.41179	0.440009	9.92887	0.00162706	0.0277151		Ls1_72901.2	433.89	-2.27864	0.445308	23.9904	9.68166e-07	7.77311e-05
Ls1_89581.1	21.5946	4.11794	1.02367	15.18	9.77312e-05	0.00328896		Ls1_72921.2	172.036	-2.39465	0.455341	25.4234	4.60302e-07	4.09201e-05
Ls1_91141.1	18.3695	5.12184	1.21597	18.7485	1.49138e-05	0.000732056		Ls1_77780.1	8518.11	-2.00671	0.403937	22.9209	1.68809e-06	0.000127887
Ls1_92141.2	32.8496	4.40075	1.06449	14.7021	0.000125908	0.00406407		Ls1_82460.1	14259.4	-0.782398	0.265727	8.56566	0.00342562	0.0469319
Ls1_92880.1	253.282	1.48727	0.325573	20.1777	7.05723e-06	0.000415201		Ls1_89501.1	237.861	-1.86522	0.472567	14.6906	0.000126674	0.00407295
Ls1_93321.1	200.737	2.55722	0.8144	8.84628	0.00293686	0.0423332		Ls1_9501.1	203.014	-1.87642	0.478808	14.501	0.000140082	0.00444379
Ls1_99500.1	113.463	1.1848	0.391956	8.95987	0.00275975	0.04027		Ls2_10161.1	475.31	-1.30598	0.287022	20.1112	7.30675e-06	0.000425356
Ls2_103120.1	2049.75	2.72972	0.584907	19.1682	1.19694e-05	0.000626447		Ls2_101821.2	284.381	-1.79569	0.385207	20.61	5.63021e-06	0.000345966
Ls2_103660.1	3800.03	0.980984	0.292782	11.0196	0.000901538	0.0179454		Ls2_102741.1	248.483	-2.19528	0.436854	23.3661	1.33918e-06	0.000104804
Ls2_107281.1	75.6437	1.42668	0.472815	8.86527	0.00290647	0.0420411		Ls2_103201.1	349.854	-1.18118	0.391179	8.89719	0.00285609	0.0414208
Ls2_109761.1	44.2895	2.62589	0.523752	24.1636	8.84878e-07	7.30399e-05		Ls2_104540.1	204.02	-1.28559	0.429125	8.72273	0.00314268	0.0443746
Ls2_111601.1	820.758	1.33531	0.313615	17.5555	2.79046e-05	0.00119629		Ls2_104561.1	1205.72	-2.12654	0.404772	25.4707	4.49141e-07	4.03626e-05
Ls2_113920.1	120.02	3.89176	0.745881	22.5529	2.04432e-06	0.000151416		Ls2_106361.3	1180.04	-1.33542	0.277979	22.3385	2.28581e-06	0.000164886
Ls2_113960.1	228.791	2.85536	0.598713	20.0621	7.49666e-06	0.00043337		Ls2_107701.1	425.793	-2.51724	0.520589	21.0325	4.51567e-06	0.000285424
Ls2_113980.1	214.01	2.30936	0.605412	13.3294	0.000261277	0.00704853		Ls2_107961.1	892.404	-1.37266	0.355878	14.3708	0.000150111	0.00469019
Ls2_114020.1	697.068	1.85573	0.60979	8.69722	0.00318695	0.0447711		Ls2_108180.1	34.9551	-2.07789	0.675439	9.01166	0.00268262	0.0395973
Ls2_115021.1	283.653	1.29638	0.296381	18.6395	1.57913e-05	0.000763831		Ls2_109580.3	79.6558	-1.66565	0.508183	10.3208	0.00131543	0.0238516
Ls2_119580.1	100.838	2.14701	0.556344	13.9352	0.000189226	0.0056523		Ls2_111781.1	1575.43	-2.56638	0.576639	17.6661	2.63271e-05	0.0011605
Ls2_126880.1	1192.52	0.856482	0.283825	8.98095	0.00272809	0.0399838		Ls2_111800.1	408.945	-3.29781	0.550092	30.4361	3.45055e-08	4.43783e-06
Ls2_132721.1	71.268	3.45052	0.717135	20.2713	6.72017e-06	0.000399621		Ls2_116981.1	335.395	-1.88736	0.406357	20.3199	6.55147e-06	0.000390991
Ls2_133341.1	340.463	2.45952	0.485651	23.2453	1.42598e-06	0.000110553		Ls2_123720.1	53.9006	-3.16615	0.689537	18.9393	1.34946e-05	0.000688891
Ls2_133440.1	297.182	2.41205	0.633113	13.1645	0.000285309	0.00745442		Ls2_124121.1	1156.4	-1.01755	0.337224	8.92854	0.00280748	0.0408229
Ls2_135121.2	97.5624	1.56617	0.509471	9.11004	0.0025421	0.0382029		Ls2_124280.1	52.1966	-1.80751	0.551799	10.3131	0.00132093	0.0238734
Ls2_136101.2	170.388	1.60574	0.408031	14.893	0.000113786	0.00372352		Ls2_124540.1	19.3852	-2.82194	0.823671	11.0403	0.000891511	0.0178421
Ls2_15441.1	1219.51	1.20793	0.323091	13.6028	0.000225853	0.00643835		Ls2_126301.1	919.826	-1.0709	0.347745	9.28321	0.00231264	0.0358584
Ls2_15461.1	1188.58	2.40644	0.532184	18.4808	1.71627e-05	0.000820594		Ls2_126640.1	420.268	-1.87374	0.544574	11.1222	0.000853006	0.0173241
Ls2_19780.1	96.6657	1.66788	0.444746	13.5489	0.000232425	0.00654697		Ls2_127141.1	27.5183	-2.42079	0.759035	9.5251	0.0020268	0.0324896
Ls2_21600.1	110.615	2.37828	0.420917	29.9465	4.44136e-08	5.43647e-06		Ls2_128161.1	926.297	-1.37836	0.368785	13.4851	0.000240464	0.0067164
Ls2_24941.1	540.821	6.99729	1.39598	15.3627	8.87226e-05	0.00304586		Ls2_128681.1	575.388	-1.38713	0.368724	13.6649	0.0002185	0.00629365
Ls2_25040.2	64.5186	1.32452	0.44111	8.85091	0.00292942	0.0422994		Ls2_129120.1	3083.85	-1.3287	0.422584	9.55836	0.00199041	0.0319989
Ls2_25861.3	64.7093	1.43931	0.437379	10.5888	0.00113776	0.0214249		Ls2_129281.1	15.4364	-6.53325	1.3867	30.182	3.9334e-08	4.96255e-06
Ls2_28420.3	23.3081	3.94678	0.829618	22.5356	2.0629e-06	0.000152043		Ls2_129481.1	1177.19	-1.91897	0.517493	12.8607	0.000335561	0.0084884
Ls2_28720.1	36.8689	2.4546	0.601373	15.8822	6.74114e-05	0.00246893		Ls2_129881.1	168.309	-1.40148	0.340654	16.4468	5.00352e-05	0.00196051
Ls2_4641.1	618.763	1.44157	0.322527	19.2608	1.14021e-05	0.000604382		Ls2_130320.1	26.6059	-8.29602	1.5593	26.4944	2.64303e-07	2.62578e-05
Ls2_4940.1	158.668	1.74774	0.478008	12.7355	0.000358783	0.00885602		Ls2_132020.1	17.395	-2.8737	0.814285	11.9711	0.000540306	0.0122175
Ls2_50720.1	457.729	0.861761	0.28346	9.12356	0.00252338	0.0380561		Ls2_134540.1	2363.11	-2.22249	0.419796	25.6591	4.07377e-07	3.71362e-05
Ls2_53100.2	17.951	2.87139	0.796615	12.6089	0.000383915	0.00930251		Ls2_136060.1	140.597	-1.47641	0.45682	10.0776	0.00150083	0.0261384
Ls2_60101.1	707.512	2.13305	0.348051	34.7688	3.71275e-09	6.22204e-07		Ls2_21441.1	334.134	-1.4406	0.333459	18.0323	2.17184e-05	0.000994469
Ls2_60600.1	94.3081	2.43537	0.526633	19.7937	8.62685e-06	0.000478689		Ls2_21500.1	28672.3	-1.21468	0.348896	11.7794	0.000598914	0.013161
Ls2_60801.1	253.905	1.06015	0.312009	11.3433	0.000757207	0.0157824		Ls2_24840.1	538.364	-5.99981	0.50052	104.264	1.77072e-24	2.67073e-21
Ls2_62541.1	53.6304	1.84123	0.52962	11.6121	0.000655232	0.0140778		Ls2_24880.1	171.948	-6.74519	0.732356	71.5868	2.6533e-17	2.00095e-14
Ls2_67381.1	2265.98	1.20036	0.372363	10.1094	0.00147514	0.0258165		Ls2_30280.1	32.4348	-2.36661	0.781722	8.57335	0.00341119	0.0468115
Ls2_68820.1	668.73	1.02595	0.332312	9.35078	0.00222891	0.0349526		Ls2_34301.1	2177.47	-0.86559	0.267701	10.3059	0.00132607	0.023888
Ls2_6900.1	1752.91	1.4369	0.329588	18.2898	1.8972e-05	0.000889164		Ls2_34600.1	778.019	-1.0151	0.322127	9.7417	0.00180134	0.0296784
Ls2_6961.1	151.877	2.34002	0.615934	13.2295	0.000275582	0.00727802		Ls2_43400.1	1357.69	-1.59705	0.425174	13.4545	0.000244422	0.00679012
Ls2_73021.1	148.869	2.61783	0.403264	38.8495	4.57767e-10	9.86339e-08		Ls2_47601.1	18434.6	-0.936287	0.285766	10.5522	0.00116053	0.0216918
Ls2_73460.1	100.253	1.59223	0.48559	10.356	0.00129056	0.0235277		Ls2_51461.2	1332.85	-2.13218	0.616538	11.0185	0.000902083	0.0179454
Ls2_74541.1	24.9068	2.9069	0.891744	9.83766	0.00170975	0.0285952		Ls2_52200.1	49.8993	-1.90317	0.606207	9.37616	0.00219825	0.0346223
Ls2_76621.1	12.5997	3.71193	1.13879	10.2302	0.00138156	0.0245939		Ls2_55601.1	670.348	-1.21996	0.373784	10.3617	0.00128659	0.0235086
Ls2_77261.1	21252.9	1.74942	0.303268	31.4223	2.07588e-08	2.82303e-06		Ls2_5900.1	1087.54	-1.13629	0.328547	11.6763	0.000633007	0.0137824
Ls2_77380.1	888.217	1.29259	0.375369	11.4945	0.000698007	0.0147336		Ls2_60440.1	1149.62	-0.870855	0.268713	10.3541	0.00129189	0.0235277
Ls2_77740.1	41.5706	2.20892	0.725203	8.70985	0.00316496	0.0445754		Ls2_60921.1	151.51	-1.34107	0.3579	13.6692	0.000217999	0.00629012
Ls2_77780.1	495.804	1.6721	0.507059	10.3373	0.00130366	0.0236719		Ls2_61101.1	802.933	-1.22708	0.302892	15.9695	6.43705e-05	0.00237327
Ls2_83661.1	652.89	1.22334	0.348525	11.9894	0.000535027	0.0121431		Ls2_64201.1	276.308	-1.00271	0.295402	11.3349	0.000760651	0.0157826
Ls2_83840.1	2176.23	2.22683	0.521834	16.662	4.46667e-05	0.0017857		Ls2_64240.1	256.268	-1.12051	0.349654	10.054	0.0015202	0.0263825
Ls2_86940.1	105.135	1.59577	0.51236	9.34594	0.0022348	0.0350119		Ls2_67640.1	672.428	-0.778059	0.265098	8.52196	0.00350887	0.0476397
Ls2_94320.1	345.365	0.951373	0.317317	8.85241	0.00292702	0.0422994		Ls2_70840.1	61.9742	-3.18198	0.507836	36.5506	1.48752e-09	2.83672e-07
Ls3_101901.1	1421.83	1.47819	0.312829	21.448	3.63552e-06	0.000244231		Ls2_70900.1	873.15	-1.18873	0.311443	14.1934	0.000164949	0.00511528
Ls3_117240.1	1341.53	0.855726	0.287852	8.71565	0.00315489	0.0445008		Ls2_76081.1	72.7112	-1.44778	0.431842	10.9565	0.000932737	0.0184445
Ls3_119140.1	230.005	2.03963	0.465252	17.9628	2.25265e-05	0.00101836		Ls2_76580.1	74.1107	-2.21835	0.610235	12.3239	0.000447195	0.0104942
Ls3_119721.1	508.059	1.24048	0.418078	8.55893	0.00343832	0.0469398		Ls2_77500.1	576.1	-1.29173	0.378064	11.3226	0.0007657	0.0158401
Ls3_121041.1	961.354	1.52694	0.392108	14.53	0.000137944	0.00438435		Ls2_78000.1	12654.2	-8.2439	0.328278	354.699	4.01684e-79	6.66434e-75
Ls3_135860.1	56.4303	3.06051	0.835535	11.8775	0.000568172	0.0126701		Ls2_80780.1	109.909	-1.5672	0.385173	16.0148	6.28507e-05	0.00232758
Ls3_136860.1	150.969	2.35245	0.432471	27.4442	1.61694e-07	1.71966e-05		Ls2_81020.1	38.1159	-2.46176	0.640194	13.8939	0.000193429	0.00573068
Ls3_138021.1	48.9844	2.35547	0.619126	13.6415	0.000221241	0.00633956		Ls2_81641.1	530.74	-1.18202	0.309929	14.1872	0.000165494	0.00511888
Ls3_15861.1	712.921	1.36694	0.373336	12.9551	0.000319046	0.00814354		Ls2_82160.1	653.005	-3.20987	0.410588	52.2072	4.99428e-13	1.80131e-10
Ls3_19461.1	1917.64	1.88831	0.555747	10.8114	0.00100879	0.0195295		Ls2_83120.1	706.63	-1.81039	0.412241	18.1829	2.00671e-05	0.000932584
Ls3_19520.1	152.994	1.61402	0.43109	13.4609	0.00024359	0.00678086		Ls2_83180.1	480.829	-1.13774	0.319807	12.3693	0.000436443	0.0103303
Ls3_21901.1	140.268	1.95973	0.577047	10.8513	0.000987278	0.0192705		Ls2_83561.1	45.0401	-1.93207	0.456769	17.3997	3.02873e-05	0.00126893
Ls3_2200.1	59.612	2.12122	0.449592	21.4434	3.64429e-06	0.000244231		Ls2_84081.1	10.3188	-3.64343	1.16591	9.41837	0.00214823	0.0340088
Ls3_24981.1	264.952	1.82892	0.551558	10.3799	0.00127397	0.0233553		Ls2_85421.1	190.051	-1.31682	0.311925	17.3788	3.0622e-05	0.00127972
Ls3_26320.1	46.3492	3.13991	0.587089	26.9402	2.09854e-07	2.16254e-05		Ls2_86780.1	60.3313	-1.52173	0.477173	9.89467	0.00165759	0.0279198
Ls3_26341.1	2394.08	1.14603	0.323314	12.2536	0.000464355	0.0108186		Ls2_87700.1	7868.67	-1.43281	0.263703	28.393	9.9021e-08	1.11004e-05
Ls3_26500.1	982.658	0.965781	0.306049	9.78691	0.00175758	0.0291601		Ls2_90061.1	8305.46	-0.97186	0.261335	13.5776	0.000228907	0.00646983
Ls3_3260.1	293.008	1.17188	0.395885	8.55785	0.00344035	0.0469398		Ls2_91021.1	1310.28	-1.20326	0.381544	9.67675	0.00186614	0.0303541
Ls3_33481.2	94.8047	1.4477	0.474086	9.04839	0.00262927	0.0391046		Ls2_91500.1	71.8623	-3.22402	0.63192	23.0911	1.54501e-06	0.000119225
Ls3_35360.1	175.042	2.13801	0.630674	10.6563	0.00109694	0.0207755		Ls2_92781.1	351.892	-1.44655	0.339757	17.5054	2.86492e-05	0.00121877
Ls3_36420.1	242.283	1.27208	0.400807	9.80053	0.00174462	0.0290612		Ls2_9381.1	1329.05	-1.58052	0.422547	13.3551	0.000257715	0.00702094
Ls3_36460.1	477.412	1.30883	0.353413	13.3067	0.000264456	0.00707677		Ls2_93821.1	88.0045	-2.41138	0.418626	31.2127	2.31253e-08	3.11929e-06
Ls3_36721.1	253.041	1.04012	0.286891	12.9297	0.000323417	0.00824241		Ls2_94701.1	4500.84	-6.90138	0.460463	138.176	6.67001e-32	2.76656e-28
Ls3_40521.4	134.553	2.33292	0.646233	11.9486	0.000546886	0.012328		Ls2_95261.1	141.386	-1.87381	0.529028	11.8605	0.000573383	0.0127179
Ls3_41080.1	55.2356	1.777	0.503535	12.033	0.000522677	0.0119117		Ls2_98760.1	26.7011	-8.30064	1.35957	47.6393	5.12308e-12	1.63456e-09
Ls3_41880.1	103.524	1.59029	0.474334	10.8312	0.000998024	0.019389		Ls3_11060.1	35.004	-2.07575	0.596707	11.6271	0.000649993	0.0139923
Ls3_50200.1	436.039	2.17535	0.69686	8.96429	0.00275307	0.0402434		Ls3_114281.1	48.9375	-2.42053	0.52132	20.4318	6.17958e-06	0.000371469
Ls3_5140.1	822.902	1.18171	0.297732	15.3599	8.88551e-05	0.00304586		Ls3_116100.1	1187.31	-0.78586	0.254787	9.40489	0.00216408	0.0342271
Ls3_57100.1	394.999	2.60153	0.501942	24.064	9.31863e-07	7.5787e-05		Ls3_117520.1	4995.97	-0.973714	0.282728	11.6447	0.000643853	0.0139454
Ls3_59460.1	1626.99	1.34497	0.317693	17.327	3.1468e-05	0.00130196		Ls3_123101.1	66.884	-1.49927	0.475027	9.69663	0.00184606	0.0300864
Ls3_60980.1	199.893	1.64131	0.499853	10.3071	0.00132519	0.023888		Ls3_129201.3	228.157	-7.91283	0.824832	84.657	3.54893e-20	3.46354e-17
Ls3_61580.5	54.1387	1.58288	0.502994	9.63548	0.00190854	0.0309225		Ls3_133281.3	16.7708	-2.30484	0.765536	8.79868	0.00301448	0.0430777
Ls3_63880.1	12917.5	1.18939	0.318908	13.5343	0.000234241	0.00658695		Ls3_135061.1	57.4752	-2.15661	0.594821	12.3692	0.000436475	0.0103303
Ls3_65241.1	843.879	1.45381	0.487758	8.54046	0.00347338	0.0473515		Ls3_140401.1	86.668	-1.50297	0.362964	16.7244	4.32219e-05	0.00173211
Ls3_6681.1	2104.91	1.65568	0.536462	9.04824	0.00262947	0.0391046		Ls3_140720.3	455.94	-1.02518	0.303435	11.2093	0.000813871	0.0166292
Ls3_67580.1	107.299	1.48264	0.438369	11.0986	0.00086394	0.01748		Ls3_15780.1	625.945	-1.33837	0.29569	19.8525	8.36544e-06	0.000466549
Ls3_7240.1	1573.21	1.17612	0.386948	8.99831	0.0027023	0.0397816		Ls3_17681.1	685.737	-0.957826	0.282201	11.3304	0.000762466	0.0157928
Ls3_74560.2	105.208	3.04823	0.57099	25.4196	4.61218e-07	4.09201e-05		Ls3_17941.1	130.36	-3.73307	0.518172	44.6719	2.32983e-11	6.23454e-09
Ls3_76680.1	42.1912	2.64036	0.587164	19.1425	1.21314e-05	0.000632931		Ls3_18441.1	424.451	-1.48836	0.412758	12.4969	0.000407629	0.0098014
Ls3_7981.1	17858	2.24106	0.591196	13.1228	0.000291731	0.0075745		Ls3_19661.1	9578.89	-1.994	0.500392	14.7585	0.000122199	0.00395212
Ls3_81981.1	1545.97	1.31417	0.403423	10.2703	0.00135187	0.024169		Ls3_21001.1	534.999	-0.998261	0.258634	14.6448	0.000129796	0.00415722
Ls3_87740.1	666.173	1.55021	0.316331	23.0254	1.59877e-06	0.000121675		Ls3_23900.1	6351.41	-2.12834	0.37727	29.3142	6.15418e-08	7.34562e-06
Ls3_87760.1	706.015	1.49688	0.338517	18.7836	1.46422e-05	0.000731162		Ls3_24501.1	180.919	-1.54174	0.378036	16.0315	6.22967e-05	0.00231223
Ls3_90340.1	157.076	1.56753	0.421206	13.3434	0.000259336	0.00704197		Ls3_28841.5	16.1708	-3.57493	1.11156	9.50409	0.00205015	0.0327688
Ls3_92480.1	515.081	2.3447	0.589164	14.401	0.000147726	0.00463313		Ls3_3140.1	153.829	-2.07267	0.437492	21.0627	4.44502e-06	0.000283643
Ls3_94821.1	53.4663	1.80611	0.569366	9.66593	0.00187717	0.0305036		Ls3_31761.1	131.104	-3.26337	0.573294	28.2511	1.06555e-07	1.18648e-05
Ls3_9560.1	2108.89	1.69418	0.484682	11.5808	0.00066638	0.0142107		Ls3_33121.1	3071.82	-3.12832	0.407083	50.3028	1.31762e-12	4.55429e-10
Ls4_102880.1	912.94	1.123	0.300489	13.647	0.000220591	0.00633187		Ls3_34120.1	1326.27	-1.47769	0.27524	27.6961	1.41946e-07	1.52923e-05
Ls4_103641.1	274.036	1.25928	0.408857	9.23225	0.00237789	0.0364955		Ls3_34501.3	40.6725	-1.75511	0.554408	9.72308	0.00181969	0.0298324
Ls4_104740.1	2576.21	1.35864	0.39585	11.3737	0.000744916	0.0155654		Ls3_37841.1	26.5909	-3.25621	0.905195	11.7145	0.000620164	0.0135741
Ls4_10681.1	113.565	2.26733	0.53997	16.3863	5.1657e-05	0.00198849		Ls3_38381.1	9155.2	-2.15496	0.678187	9.2786	0.00231847	0.0358584
Ls4_106901.1	4248.77	1.09885	0.318757	11.6102	0.000655905	0.0140778		Ls3_42480.1	111.884	-1.09009	0.357651	9.13613	0.00250611	0.0378334
Ls4_117601.1	79.0206	2.92177	0.530134	27.7628	1.37136e-07	1.49333e-05		Ls3_43161.1	5631.3	-2.22024	0.569803	13.8895	0.000193879	0.00573377
Ls4_120300.1	590.07	1.65942	0.46593	12.0679	0.000512969	0.0117458		Ls3_4481.1	10.8861	-3.46133	0.951723	13.6105	0.000224929	0.00642305
Ls4_122120.2	325.53	1.51843	0.374922	15.7728	7.14215e-05	0.00256483		Ls3_47760.1	282.842	-1.61764	0.504769	9.80632	0.00173914	0.028999
Ls4_124961.1	2043.88	1.58221	0.398769	15.0239	0.000106161	0.00351559		Ls3_47800.1	386.851	-3.15613	0.658962	19.6089	9.50278e-06	0.000519426
Ls4_127080.1	329.088	2.02544	0.312165	39.5852	3.14048e-10	7.23663e-08		Ls3_48420.1	828.302	-1.04912	0.269109	14.8963	0.000113586	0.00372352
Ls4_128420.1	1463.68	1.36184	0.299426	19.9861	7.80086e-06	0.000443233		Ls3_51441.1	1063.42	-1.34453	0.282959	21.8477	2.95164e-06	0.000208386
Ls4_128480.1	19.2173	2.40103	0.743077	10.1036	0.00147983	0.0258713		Ls3_51460.1	20.5649	-3.60167	0.805197	19.3665	1.07884e-05	0.00057553
Ls4_12941.1	751.664	2.33639	0.378712	34.7281	3.79111e-09	6.28859e-07		Ls3_53800.1	236.128	-1.08773	0.312487	11.8995	0.000561476	0.0125545
Ls4_129720.1	332.886	2.55072	0.373872	42.2513	8.02651e-11	1.95835e-08		Ls3_54680.1	287.764	-1.56957	0.430331	12.7566	0.000354754	0.00881097
Ls4_130320.1	250.676	1.50516	0.378521	15.2324	9.50588e-05	0.00321206		Ls3_55121.1	90.0764	-2.35937	0.438061	27.2696	1.76976e-07	1.84667e-05
Ls4_130341.1	629.851	1.37845	0.425044	10.1569	0.00143763	0.0252875		Ls3_61681.1	171.356	-2.55009	0.57144	17.9798	2.23262e-05	0.00101483
Ls4_136221.1	469.039	1.19046	0.32801	12.8472	0.000337988	0.00850919		Ls3_67081.1	506.482	-1.1132	0.279413	15.5359	8.09519e-05	0.00283349
Ls4_139200.1	1531.18	1.58005	0.48011	10.3367	0.00130409	0.0236719		Ls3_67140.1	8080.81	-1.34795	0.299742	19.5324	9.89078e-06	0.000536268
Ls4_143420.1	209.505	0.982655	0.321567	9.20024	0.00241983	0.0368325		Ls3_68721.1	192.814	-2.11027	0.689471	8.68171	0.00321419	0.0449778
Ls4_146781.1	9.62814	4.05282	1.33886	9.02401	0.00266457	0.0394713		Ls3_69481.1	21.0291	-7.957	1.54168	25.7255	3.93596e-07	3.64813e-05
Ls4_14820.1	253.545	1.16678	0.316653	13.2913	0.000266636	0.0071236		Ls3_71500.1	418.411	-2.49863	0.745099	10.0963	0.00148564	0.0259182
Ls4_15421.1	425.147	1.28455	0.431078	8.61619	0.00333187	0.0460276		Ls3_73060.1	65.5442	-1.86332	0.518488	12.3527	0.000440353	0.010363
Ls4_154821.1	155.101	1.34954	0.36263	13.4975	0.000238879	0.00669123		Ls3_74081.1	1112.1	-0.911387	0.280569	10.3889	0.00126772	0.0232958
Ls4_156941.1	676.843	1.22411	0.338674	12.7144	0.000362848	0.00890533		Ls3_74801.1	394.717	-5.73898	1.46749	10.3083	0.00132431	0.023888
Ls4_162120.1	1346.9	0.946705	0.322703	8.46201	0.00362641	0.0489153		Ls3_75820.1	59.2264	-3.73907	0.619646	32.5501	1.16161e-08	1.70551e-06
Ls4_162920.1	23.0033	6.00517	1.2019	37.0257	1.16585e-09	2.24914e-07		Ls3_80721.1	147.489	-1.39768	0.457625	9.03224	0.0026526	0.0393643
Ls4_164061.1	509.998	1.66052	0.372365	18.9547	1.33858e-05	0.000685443		Ls3_84540.1	214.067	-1.30559	0.352175	13.3749	0.00025501	0.00700474
Ls4_164320.1	19.9313	2.28083	0.738373	9.22332	0.00238952	0.0366062		Ls3_85401.1	1412.48	-1.13521	0.358682	9.77491	0.00176909	0.0292841
Ls4_165741.1	783.221	1.16039	0.355819	10.3728	0.00127884	0.0233928		Ls3_85800.1	192.093	-1.13773	0.363426	9.59835	0.00194753	0.0314926
Ls4_166021.1	949.374	1.38949	0.342427	15.8946	6.69689e-05	0.00245814		Ls3_86460.1	958.373	-1.42019	0.391936	12.6448	0.000376614	0.00916187
Ls4_167181.1	46.1857	2.43713	0.533613	19.9355	8.01011e-06	0.000452026		Ls3_86641.1	253.432	-1.89661	0.387732	22.5814	2.01427e-06	0.00014986
Ls4_167201.1	152.865	1.03128	0.336445	9.25084	0.00235387	0.0363284		Ls3_87140.2	65.7161	-2.3919	0.757148	9.17913	0.0024479	0.0371575
Ls4_17160.1	124.348	2.57841	0.655381	13.9982	0.000182981	0.00552977		Ls3_89021.1	1607.77	-1.82396	0.353158	25.1079	5.42108e-07	4.75879e-05
Ls4_1720.1	1041.38	1.86125	0.574824	9.8391	0.00170841	0.0285952		Ls3_90220.1	624.07	-1.69124	0.560039	8.65072	0.00326932	0.0454282
Ls4_172801.1	259.488	2.19442	0.500363	17.7814	2.47798e-05	0.00110814		Ls3_90681.1	26.2161	-2.24837	0.718666	9.34138	0.00224037	0.035066
Ls4_175741.1	919.837	1.28406	0.315719	16.0504	6.16787e-05	0.00229442		Ls4_100080.1	781.632	-1.22427	0.332178	13.2163	0.000277523	0.00729696
Ls4_179181.1	84.8945	1.53701	0.498555	9.20537	0.00241306	0.036797		Ls4_101281.1	37131.6	-1.38794	0.32651	17.4137	3.00656e-05	0.00126604
Ls4_180741.1	279.256	4.80904	0.537325	63.2511	1.8197e-15	1.07824e-12		Ls4_102181.1	372.632	-1.1513	0.363875	9.7827	0.00176161	0.0291977
Ls4_18140.1	386.997	1.18963	0.324209	13.1456	0.000288195	0.007518		Ls4_103621.1	1468.94	-2.15682	0.512372	16.3004	5.40512e-05	0.0020568
Ls4_1821.1	3222.96	1.05584	0.287151	13.2334	0.000274998	0.0072767		Ls4_104861.1	263.802	-1.61918	0.449455	12.4039	0.000428427	0.010198
Ls4_22560.1	249.173	2.95364	0.609328	20.5566	5.78952e-06	0.00035314		Ls4_106341.1	236.424	-1.75971	0.39498	18.8943	1.38168e-05	0.0006993
Ls4_26380.1	3734.42	0.935305	0.294653	9.90675	0.00164674	0.0278729		Ls4_107620.1	185.677	-1.94853	0.605226	9.72653	0.00181627	0.0298252
Ls4_26421.1	1168.08	1.16737	0.393494	8.57687	0.00340461	0.0467598		Ls4_111321.1	1840.47	-1.24931	0.350147	12.3574	0.000439238	0.0103514
Ls4_26780.1	1627.23	1.32822	0.399734	10.6788	0.00108369	0.0205496		Ls4_113220.1	156.798	-1.83946	0.440065	16.586	4.64918e-05	0.00184533
Ls4_33140.1	115.55	1.19231	0.359832	10.7906	0.00102018	0.0196812		Ls4_116980.1	339.723	-2.73892	0.400659	41.7237	1.05128e-10	2.52779e-08
Ls4_3481.1	2093.81	1.02501	0.343138	8.74497	0.00310458	0.0439488		Ls4_118261.1	467.061	-12.4282	1.297	140.284	2.30733e-32	1.27603e-28
Ls4_34860.1	94.164	2.77617	0.707209	13.8058	0.000202711	0.00593153		Ls4_11941.1	379.07	-4.16289	0.531159	48.9414	2.63721e-12	8.75079e-10
Ls4_36381.1	694.874	0.776895	0.263726	8.58399	0.00339131	0.0466287		Ls4_12041.1	1742.46	-0.8964	0.250385	12.6246	0.000380694	0.00924757
Ls4_36401.1	1116.7	0.979527	0.271113	12.8236	0.00034228	0.00859119		Ls4_120721.1	128.219	-1.55347	0.47907	10.1201	0.00146662	0.0256944
Ls4_41101.1	65.0649	1.4746	0.410392	12.6468	0.000376218	0.00916187		Ls4_122361.1	95.2772	-1.59553	0.467678	11.2041	0.00081615	0.0166553
Ls4_45260.1	53.1318	1.52711	0.457189	10.9003	0.000961468	0.0188555		Ls4_122980.1	11.8777	-5.19188	1.55635	10.801	0.00101446	0.0195936
Ls4_45781.1	306.946	1.22521	0.393625	9.44335	0.00211917	0.0336658		Ls4_127120.1	262.284	-1.22304	0.396271	9.28065	0.00231587	0.0358584
Ls4_46300.1	1479.51	1.34023	0.31429	17.5844	2.74827e-05	0.0011876		Ls4_127620.1	1070.27	-1.04097	0.309009	11.1207	0.000853676	0.0173241
Ls4_46560.1	619.269	1.13275	0.256739	19.0429	1.27815e-05	0.000662681		Ls4_128100.1	554.963	-1.20992	0.347415	11.812	0.0005885	0.0129665
Ls4_4881.1	1071.29	6.04682	0.347789	225.025	7.24984e-51	6.01411e-47		Ls4_128621.1	36.2098	-1.77951	0.551709	10.1013	0.00148168	0.0258763
Ls4_51301.1	355.369	1.94684	0.526264	12.8137	0.000344085	0.00860694		Ls4_130520.1	162.2	-1.83674	0.487807	13.426	0.000248159	0.00685061
Ls4_51361.1	930.444	0.974078	0.325031	8.82447	0.00297218	0.0426162		Ls4_13220.1	82.4864	-1.56322	0.44136	12.148	0.000491399	0.0113707
Ls4_53041.1	777.604	1.33998	0.420384	9.82757	0.00171916	0.0287236		Ls4_132241.1	784.684	-2.0906	0.560113	12.8811	0.000331921	0.00843323
Ls4_54680.1	1890.35	1.71227	0.560463	8.83722	0.00295149	0.042444		Ls4_13360.1	526.012	-1.9011	0.360899	26.0751	3.28385e-07	3.13117e-05
Ls4_60581.1	218.124	1.22388	0.363441	11.0675	0.000878524	0.0176674		Ls4_134700.1	281.237	-1.92417	0.628109	8.79099	0.00302723	0.0432088
Ls4_60620.1	2360.18	1.53337	0.399569	14.0908	0.000174191	0.00533211		Ls4_138620.1	54.6886	-1.50573	0.468366	10.0561	0.00151847	0.0263801
Ls4_60721.1	1366.08	1.25417	0.392221	9.92573	0.00162984	0.0277341		Ls4_141761.2	37.4058	-2.29923	0.680971	10.6973	0.0010729	0.0204368
Ls4_64900.1	202.272	3.94645	0.480907	56.9698	4.42565e-14	1.88272e-11		Ls4_144120.1	30.4374	-2.37112	0.76397	9.02207	0.00266739	0.0394779
Ls4_64920.1	235.265	2.86407	0.458654	34.7092	3.82827e-09	6.28859e-07		Ls4_14800.1	1754.55	-1.01224	0.298783	11.2555	0.00079386	0.0163208
Ls4_64980.1	236.616	3.89292	0.489851	52.8539	3.59312e-13	1.35485e-10		Ls4_149120.1	340.581	-1.27152	0.323179	15.0674	0.00010374	0.00345612
Ls4_65261.1	351.798	2.83811	0.422308	40.0724	2.44719e-10	5.80019e-08		Ls4_150921.1	775.767	-2.52215	0.605904	15.5254	8.14041e-05	0.00283734
Ls4_68641.1	1786.51	1.50261	0.493476	8.88519	0.00287493	0.0416576		Ls4_151741.1	514.564	-1.02249	0.274832	13.5914	0.000227227	0.00646641
Ls4_70620.1	494.901	1.26556	0.333469	14.0022	0.000182595	0.00552815		Ls4_152881.1	1133.54	-1.50149	0.482673	9.2781	0.0023191	0.0358584
Ls4_71481.1	1574.69	1.85808	0.568088	10.0389	0.0015327	0.0265337		Ls4_158140.1	267.95	-2.23181	0.360583	35.5287	2.51316e-09	4.43572e-07
Ls4_72040.1	187.228	1.3673	0.416858	10.4388	0.00123398	0.0227984		Ls4_158361.1	531.641	-1.74049	0.359899	22.1886	2.47136e-06	0.000177499
Ls4_86141.1	495.312	2.01903	0.614531	10.0373	0.00153403	0.0265337		Ls4_159100.1	2519.28	-1.03734	0.28127	13.325	0.000261894	0.00705372
Ls4_86161.1	215.287	1.8323	0.385376	21.471	3.59229e-06	0.000243264		Ls4_159141.1	19867.9	-0.876165	0.255929	11.5449	0.000679349	0.0143947
Ls4_87261.1	295.285	0.962266	0.29456	10.5117	0.00118623	0.0220742		Ls4_161500.1	93.9158	-5.21579	0.569293	80.3996	3.05865e-19	2.67084e-16
Ls4_9240.1	733.72	0.854416	0.276224	9.44222	0.00212047	0.0336658		Ls4_162140.1	5295.67	-2.41047	0.296188	59.798	1.05111e-14	5.28456e-12
Ls4_92980.1	79.935	3.0929	0.635961	21.083	4.39802e-06	0.000281728		Ls4_162200.1	630.335	-2.22849	0.416891	26.2468	3.00458e-07	2.91515e-05
Ls4_94081.1	487.086	1.49504	0.488984	8.97636	0.00273496	0.0400138		Ls4_164080.1	232.836	-1.19595	0.365882	10.431	0.00123915	0.0228684
Ls4_94821.1	1046.31	1.97046	0.580308	10.7442	0.00104607	0.0200873		Ls4_164080.2	21.4701	-3.46058	0.897018	13.7948	0.000203895	0.00595567
Ls4_97080.1	37.7526	2.99475	0.587127	25.0303	5.64361e-07	4.90226e-05		Ls4_164481.1	461.688	-1.61875	0.523287	9.12206	0.00252545	0.0380561
Ls4_97261.1	71.0311	2.4022	0.619244	13.9392	0.000188823	0.0056523		Ls4_164841.1	1126.36	-1.15089	0.259138	19.2534	1.14465e-05	0.000604805
Ls4_9861.1	11.891	4.45095	1.18533	15.5391	8.08157e-05	0.00283349		Ls4_165900.1	745.426	-1.68479	0.449973	13.3127	0.000263612	0.00707677
Ls4_99760.1	3112.52	0.910919	0.267403	11.4204	0.000726438	0.0152176		Ls4_168161.1	163.965	-1.81687	0.452179	15.3279	9.03739e-05	0.00308463
Ls5_106681.1	377.887	3.67875	0.624831	28.5073	9.33461e-08	1.06076e-05		Ls4_173241.1	272.94	-1.86866	0.445258	16.607	4.59809e-05	0.00183309
Ls5_107600.1	53.6795	2.00077	0.468829	17.6047	2.71914e-05	0.00118503		Ls4_177381.1	322.895	-1.58431	0.358515	18.7211	1.513e-05	0.000738301
Ls5_114201.1	90.1759	2.1537	0.460916	20.635	5.55701e-06	0.000344016		Ls4_178061.1	989.149	-1.62679	0.511895	9.61593	0.00192897	0.031223
Ls5_122860.1	242.189	1.68464	0.341951	23.2565	1.41767e-06	0.000110425		Ls4_178101.3	519.74	-1.23924	0.358273	11.6343	0.000647461	0.013987
Ls5_131321.1	860.458	1.04312	0.35578	8.42322	0.0037046	0.0498712		Ls4_17901.1	389.488	-1.39815	0.450318	9.30358	0.00228706	0.0355954
Ls5_140220.1	335.995	1.17344	0.314005	13.65	0.000220237	0.00633187		Ls4_17961.1	1739.8	-2.11156	0.405098	25.0818	5.49481e-07	4.79813e-05
Ls5_140700.1	38786.3	1.45365	0.365251	15.212	9.60894e-05	0.00324028		Ls4_180340.1	96.0262	-1.51476	0.509977	8.52244	0.00350793	0.0476397
Ls5_145340.1	106.238	1.46126	0.469849	9.37017	0.00220545	0.0346223		Ls4_181920.1	3907.42	-3.90826	1.0742	10.4801	0.00120669	0.0224191
Ls5_145501.1	41.1878	2.43724	0.696274	11.4148	0.000728608	0.0152438		Ls4_183821.1	480.376	-0.947505	0.318423	8.71445	0.00315698	0.0445008
Ls5_147980.1	55.8843	2.70758	0.602058	18.7669	1.47711e-05	0.000731162		Ls4_18400.1	395.461	-2.65605	0.783225	10.2075	0.00139868	0.0248186
Ls5_152761.1	2091.39	1.76764	0.370324	21.5095	3.52075e-06	0.000241375		Ls4_20080.1	31.2632	-3.00511	0.707975	16.8003	4.15258e-05	0.00167222
Ls5_153560.1	403.863	1.21224	0.322052	13.8181	0.00020139	0.00592034		Ls4_20080.2	19.6552	-2.91206	0.741949	14.8768	0.000114765	0.00374815
Ls5_154461.1	5348.7	1.44359	0.387202	13.3594	0.000257136	0.00701849		Ls4_20480.1	14.873	-6.48204	1.39991	28.664	8.60881e-08	9.91867e-06
Ls5_159741.1	227.777	1.37896	0.406791	11.1364	0.000846505	0.0172324		Ls4_21020.1	226.771	-2.0295	0.539639	13.1938	0.000280876	0.00736178
Ls5_161180.1	1124.8	0.880129	0.290083	9.07317	0.00259387	0.0387763		Ls4_24841.3	177.425	-1.05072	0.340276	9.36991	0.00220576	0.0346223
Ls5_162100.1	120.988	2.25497	0.506956	18.4295	1.76304e-05	0.000833352		Ls4_26041.1	309.237	-2.51565	0.317073	57.6161	3.18601e-14	1.39103e-11
Ls5_162320.1	150.632	1.35284	0.434057	9.43348	0.00213059	0.0337619		Ls4_27720.1	49.3191	-1.32668	0.436372	9.08332	0.00257952	0.0386378
Ls5_162360.1	11.4294	3.33884	1.10845	8.80134	0.0030101	0.0430522		Ls4_27800.1	1340.55	-0.981771	0.328382	8.77587	0.00305242	0.0434485
Ls5_164760.1	807.281	1.64307	0.357505	20.1241	7.25764e-06	0.000423984		Ls4_27960.1	66.4829	-2.70467	0.594267	18.922	1.36176e-05	0.000693035
Ls5_166160.1	468.121	1.05289	0.315039	10.9543	0.000933842	0.0184445		Ls4_28260.1	227.964	-1.73974	0.391386	18.8256	1.43229e-05	0.000717919
Ls5_168460.1	65.49	1.98819	0.603287	10.2861	0.00134035	0.0240408		Ls4_2900.1	911.584	-1.85017	0.402672	19.8492	8.37994e-06	0.000466549
Ls5_170701.1	32361.3	1.20297	0.370293	10.262	0.00135798	0.024226		Ls4_31161.1	58.9631	-5.78211	0.852436	43.5864	4.05649e-11	1.0354e-08
Ls5_170860.1	1662.49	2.44467	0.316393	53.9143	2.09424e-13	8.08037e-11		Ls4_31200.1	57.8745	-1.57047	0.48575	10.1554	0.00143882	0.0252875
Ls5_171201.1	2413.22	0.973333	0.327425	8.67669	0.00322306	0.0450115		Ls4_33100.1	322.443	-2.03276	0.594044	10.8889	0.000967443	0.0189502
Ls5_172281.1	184.606	1.1061	0.377187	8.43478	0.00368112	0.0496129		Ls4_33420.1	233.602	-1.66229	0.548331	8.75422	0.00308887	0.0438012
Ls5_173701.1	493.354	2.89939	0.482903	31.5624	1.93134e-08	2.69268e-06		Ls4_37720.1	2233.29	-2.01345	0.558909	12.0513	0.00051756	0.0118261
Ls5_174401.1	1087.42	1.02198	0.332975	9.23695	0.00237179	0.036457		Ls4_38661.1	773.354	-1.25122	0.409756	9.0553	0.00261934	0.0390805
Ls5_177360.1	747.526	0.901857	0.282638	10.0319	0.00153851	0.0265337		Ls4_3980.1	32.8156	-2.41933	0.657518	12.7717	0.000351905	0.00875331
Ls5_178440.1	93.1138	3.07085	0.644057	20.1596	7.12414e-06	0.000417656		Ls4_4000.1	40.7943	-1.521	0.49908	9.09142	0.00256812	0.0385241
Ls5_182420.1	532.944	3.34613	0.597266	26.3979	2.77846e-07	2.7439e-05		Ls4_43401.1	1447.07	-1.60377	0.278223	31.7106	1.78942e-08	2.53745e-06
Ls5_183141.1	754.37	1.83789	0.503203	12.5477	0.000396694	0.00955232		Ls4_44440.1	206.228	-1.80735	0.436335	16.278	5.46953e-05	0.00207129
Ls5_184880.1	179.722	1.98247	0.615156	9.71728	0.00182544	0.0298677		Ls4_44781.1	52.9529	-2.13331	0.624649	10.9852	0.000918404	0.0182046
Ls5_188641.1	121.586	1.5603	0.408278	14.113	0.000172152	0.00528921		Ls4_46080.1	44.778	-1.7401	0.481144	12.7487	0.000356264	0.00882206
Ls5_189001.1	399.945	1.95493	0.527495	12.8501	0.000337462	0.00850887		Ls4_54301.1	102.594	-3.04077	0.589222	23.5512	1.21633e-06	9.65559e-05
Ls5_189600.1	309.502	1.335	0.418272	9.87773	0.00167291	0.0281493		Ls4_54780.1	1557.85	-2.1677	0.485595	18.3154	1.87188e-05	0.000879782
Ls5_189620.1	362.445	2.70239	0.435756	34.3736	4.54855e-09	7.39853e-07		Ls4_55461.1	202.934	-1.46336	0.357072	16.2353	5.59424e-05	0.00210463
Ls5_189641.1	475.281	2.72862	0.368113	49.0728	2.46642e-12	8.35111e-10		Ls4_57401.1	1063.04	-0.881304	0.294574	8.82077	0.00297821	0.0426328
Ls5_189900.1	1304.46	0.938536	0.313337	8.82306	0.00297448	0.0426162		Ls4_62861.1	196.984	-6.62012	0.726637	65.8449	4.87843e-16	3.23752e-13
Ls5_190001.1	201.843	1.67617	0.460113	12.6681	0.000371939	0.00908812		Ls4_63300.1	152.146	-2.45828	0.437689	29.0486	7.05861e-08	8.30563e-06
Ls5_19541.1	121.58	1.2198	0.385161	9.82569	0.00172091	0.028724		Ls4_64060.1	950.969	-2.59556	0.44268	30.6778	3.04631e-08	4.07591e-06
Ls5_20880.2	134.03	1.29187	0.438155	8.46916	0.00361219	0.0487635		Ls4_67421.1	568.388	-1.49838	0.433684	11.4588	0.000711571	0.0149952
Ls5_23101.1	7588.3	1.09325	0.295898	13.3384	0.000260026	0.00704564		Ls4_6921.1	586.812	-2.05813	0.478721	17.1523	3.45e-05	0.00140983
Ls5_301.1	324.671	0.997571	0.309827	10.1956	0.00140778	0.0249002		Ls4_70380.1	31.8051	-1.84751	0.591862	9.44667	0.00211533	0.0336658
Ls5_31460.1	45.122	2.42327	0.495937	23.073	1.55969e-06	0.0001198		Ls4_70940.1	134.243	-1.3803	0.343551	15.7453	7.24689e-05	0.00259123
Ls5_31481.1	84.3434	2.2309	0.532782	16.4072	5.10918e-05	0.00197591		Ls4_71400.1	447.539	-1.5935	0.362744	18.4591	1.73592e-05	0.000827604
Ls5_31640.1	59.8606	2.44474	0.651729	13.038	0.000305228	0.00786341		Ls4_74061.1	264.046	-1.82629	0.503535	12.4212	0.000424477	0.0101185
Ls5_33400.1	112.182	1.24884	0.41222	8.98508	0.00272193	0.0399642		Ls4_74100.1	145.928	-1.29997	0.429123	8.93115	0.00280348	0.0408004
Ls5_36341.1	704.707	1.41105	0.4442	9.72534	0.00181745	0.0298252		Ls4_74400.1	2263.26	-1.57627	0.346827	19.7184	8.97351e-06	0.000493869
Ls5_3900.1	243.656	1.39461	0.435998	9.89537	0.00165695	0.0279198		Ls4_74720.1	42307.7	-0.950323	0.321312	8.59404	0.00337264	0.0464548
Ls5_39240.1	113.849	1.31224	0.406662	10.1668	0.00142993	0.0251846		Ls4_75041.1	645.595	-1.22097	0.329549	13.3606	0.000256964	0.00701849
Ls5_39260.1	507.137	0.899907	0.289814	9.50674	0.00204718	0.032753		Ls4_75880.1	507.247	-1.34738	0.297317	19.8972	8.1718e-06	0.000458035
Ls5_46001.1	871.927	1.29342	0.333972	14.5478	0.000136647	0.00435147		Ls4_75980.1	78.7494	-1.51459	0.41722	12.8117	0.000344464	0.00860694
Ls5_50761.1	356.621	1.28735	0.430578	8.68064	0.00321607	0.0449778		Ls4_82360.1	142.003	-1.56703	0.351009	19.2727	1.13313e-05	0.000602555
Ls5_51261.1	479.382	1.00224	0.288036	11.8997	0.000561441	0.0125545		Ls4_84580.2	204.115	-1.30644	0.35594	13.1166	0.000292685	0.00758355
Ls5_52101.1	432.406	1.49143	0.340837	18.4306	1.76205e-05	0.000833352		Ls4_84821.1	149.023	-1.45927	0.422275	11.5555	0.000675496	0.0143414
Ls5_52601.1	433.273	2.15032	0.685921	9.06044	0.00261199	0.0390059		Ls4_85481.1	246.021	-1.67336	0.396689	17.0052	3.72782e-05	0.00151589
Ls5_55261.1	240.453	2.51495	0.528303	20.5238	5.88958e-06	0.000357927		Ls4_85760.1	380.615	-0.970788	0.330098	8.50609	0.0035396	0.0479784
Ls5_55281.1	90.6447	2.14616	0.60056	11.9174	0.000556134	0.0124687		Ls4_88581.1	118.95	-1.5556	0.453667	11.3441	0.00075688	0.0157824
Ls5_55660.1	185.933	2.34285	0.389058	33.6942	6.44935e-09	1.00945e-06		Ls4_88940.1	1209.24	-7.10276	0.588152	92.8867	5.53759e-22	6.12495e-19
Ls5_60400.4	17.0493	3.67549	0.926625	15.499	8.25475e-05	0.00287116		Ls4_89560.1	3140.56	-1.1113	0.261853	17.592	2.73743e-05	0.0011876
Ls5_60420.1	36.3746	1.84108	0.611436	8.76406	0.00307224	0.04364		Ls4_92001.1	8818.52	-1.15914	0.317277	13.0047	0.000310711	0.00796756
Ls5_66800.1	148.824	1.95595	0.573958	10.9184	0.00095214	0.0187174		Ls4_92061.1	2548.06	-1.72662	0.347197	23.4038	1.31318e-06	0.000103255
Ls5_70600.1	758.255	1.36293	0.44686	8.98568	0.00272103	0.0399642		Ls4_92381.1	494.938	-2.40536	0.414867	30.5507	3.25259e-08	4.26677e-06
Ls5_72101.1	2593.47	1.66341	0.463077	12.2513	0.00046493	0.0108186		Ls4_95580.1	768.001	-0.798854	0.261567	9.22033	0.00239342	0.0366121
Ls5_74260.1	47.6603	3.37588	0.633718	26.2785	2.95562e-07	2.88451e-05		Ls4_95601.1	3217.82	-6.56098	0.463444	127.408	1.51238e-29	3.58455e-26
Ls5_74680.1	1473.66	1.26793	0.342767	13.2758	0.000268849	0.00715968		Ls4_95661.1	591.469	-7.07741	0.534695	127.845	1.21369e-29	3.35605e-26
Ls5_84081.1	884.678	1.00416	0.335766	8.77765	0.00304944	0.0434485		Ls5_101161.1	231.062	-1.53272	0.387985	15.0131	0.000106769	0.00352168
Ls5_8861.1	2195.22	1.20506	0.379868	9.78858	0.00175599	0.0291601		Ls5_101181.1	1258.08	-2.11346	0.352629	33.202	8.30635e-09	1.25282e-06
Ls5_91281.1	70.4374	1.87921	0.561128	10.6934	0.00107521	0.0204574		Ls5_101400.1	705.339	-2.05336	0.358245	30.5426	3.2661e-08	4.26677e-06
Ls5_95300.1	563.296	1.06916	0.360214	8.62865	0.00330917	0.0458423		Ls5_102100.1	29.5183	-4.18347	0.6957	37.3471	9.88667e-10	1.95274e-07
Ls5_95460.2	59.54	1.71556	0.567464	8.79	0.00302886	0.0432088		Ls5_104720.1	877.582	-1.09677	0.290164	13.974	0.000185358	0.00557114
Ls5_96981.1	216.92	1.2488	0.400548	9.46857	0.00209022	0.0333451		Ls5_107040.1	14259.5	-1.45416	0.482469	8.7243	0.00313997	0.0443741
Ls6_102161.1	717.705	1.37491	0.42114	10.2947	0.00133414	0.0239813		Ls5_109440.1	563.831	-1.23936	0.286014	18.2805	1.90647e-05	0.000890993
Ls6_10640.1	1660.85	1.85653	0.313756	32.9099	9.65316e-09	1.44284e-06		Ls5_113220.1	57.669	-2.1106	0.540743	14.4401	0.000144685	0.00454635
Ls6_114620.1	76.782	2.96953	0.542493	27.4085	1.64703e-07	1.7405e-05		Ls5_113300.1	356.005	-1.25225	0.406287	9.23673	0.00237208	0.036457
Ls6_14981.1	772.652	2.14432	0.373104	30.5158	3.31151e-08	4.29229e-06		Ls5_113581.1	57.1963	-2.79278	0.824362	10.2833	0.00134236	0.0240509
Ls6_15701.1	187.582	1.11353	0.376671	8.56634	0.00342434	0.0469319		Ls5_113741.3	321.679	-3.47087	0.409805	61.1493	5.29053e-15	2.83146e-12
Ls6_16060.1	1598.6	1.49084	0.389152	14.0804	0.000175164	0.00533549		Ls5_114061.1	444.021	-2.04271	0.475771	17.1469	3.45974e-05	0.00141033
Ls6_17480.3	49.5481	2.28989	0.460852	23.9871	9.69824e-07	7.77311e-05		Ls5_114560.1	231.729	-1.05185	0.297294	12.3094	0.000450691	0.0105613
Ls6_17501.1	539.849	1.48786	0.350558	17.328	3.14521e-05	0.00130196		Ls5_114620.1	363.165	-1.38617	0.336277	16.4442	5.01028e-05	0.00196051
Ls6_18640.1	2161.92	1.0297	0.316763	10.3542	0.0012918	0.0235277		Ls5_114821.1	576.751	-1.48785	0.396616	13.5192	0.000236135	0.00662896
Ls6_19380.1	314.752	1.20893	0.342592	12.1517	0.000490419	0.0113639		Ls5_115801.1	84.4535	-1.46232	0.448933	10.3186	0.00131694	0.023853
Ls6_26860.1	594.889	2.01156	0.646298	9.00611	0.00269079	0.0396825		Ls5_115981.3	996.978	-1.45618	0.322543	19.6059	9.51755e-06	0.000519426
Ls6_28780.1	621.536	1.15118	0.367797	9.56122	0.00198731	0.03198		Ls5_116141.1	8577.02	-1.32975	0.351553	13.8296	0.000200153	0.00589828
Ls6_34321.1	1225.54	3.46827	0.599059	27.7547	1.37713e-07	1.49333e-05		Ls5_117660.1	214.447	-2.08064	0.407966	24.3259	8.13375e-07	6.78349e-05
Ls6_34701.1	407.828	0.893486	0.294187	9.09802	0.00255887	0.0384201		Ls5_123041.1	300.751	-1.44886	0.416405	11.6688	0.000635579	0.0138022
Ls6_34921.2	20.1559	3.25781	0.803318	16.053	6.15941e-05	0.00229442		Ls5_12360.1	283.907	-1.13946	0.36149	9.71743	0.00182528	0.0298677
Ls6_36781.1	19.0543	2.23986	0.695323	10.1789	0.00142054	0.0250725		Ls5_128041.2	2507.39	-1.41253	0.417793	11.0052	0.000908572	0.0180528
Ls6_37661.1	71.021	2.82786	0.5435	24.9629	5.84456e-07	5.02421e-05		Ls5_134601.1	13644	-2.80543	0.378473	48.0127	4.23478e-12	1.37763e-09
Ls6_38101.1	120.2	1.27967	0.380899	11.0461	0.000888761	0.0178085		Ls5_13501.1	36.443	-1.92909	0.629499	8.97784	0.00273273	0.0400138
Ls6_421.1	410.382	1.5504	0.469304	10.4528	0.00122462	0.0226759		Ls5_135341.1	533.619	-0.93996	0.319993	8.49271	0.00356572	0.0482142
Ls6_42360.2	31.3359	2.10699	0.649717	10.0769	0.00150141	0.0261384		Ls5_135800.1	251.9	-2.25178	0.433185	24.9393	5.91639e-07	5.05973e-05
Ls6_45060.1	280.728	1.28619	0.364248	12.1242	0.000497718	0.0114849		Ls5_137221.1	7369.68	-0.728013	0.235732	9.4392	0.00212397	0.033689
Ls6_45380.1	319.984	6.57015	0.57516	106.827	4.85877e-25	8.06118e-22		Ls5_137740.1	3552.16	-2.42254	0.33851	46.2015	1.06694e-11	3.21846e-09
Ls6_47921.1	980.113	1.32856	0.348895	14.0345	0.000179491	0.00544412		Ls5_138880.1	7870.16	-0.890877	0.283741	9.70632	0.00183636	0.0300066
Ls6_4901.1	19.4059	2.21841	0.745935	8.60015	0.00336135	0.0463961		Ls5_139320.1	1562.74	-5.73688	0.473441	100.939	9.48817e-24	1.31182e-20
Ls6_52180.1	469.207	1.16262	0.386369	8.83519	0.00295477	0.042444		Ls5_13980.1	237.654	-4.71765	0.547444	58.8015	1.74406e-14	8.26736e-12
Ls6_52740.1	29.4667	2.04797	0.683656	8.6281	0.00331017	0.0458423		Ls5_14080.1	137.933	-1.43922	0.391973	13.0696	0.000300128	0.0077561
Ls6_57060.1	259.288	3.73699	0.660965	26.3229	2.8885e-07	2.83569e-05		Ls5_141901.1	77.5511	-1.32391	0.434048	9.08272	0.00258035	0.0386378
Ls6_60620.1	4730.25	1.19198	0.402433	8.53573	0.00348241	0.0473968		Ls5_142561.1	621.842	-0.929996	0.297888	9.59578	0.00195025	0.0315059
Ls6_6461.1	1777.14	1.2883	0.342846	13.6851	0.000216157	0.00626195		Ls5_147260.1	198.84	-1.3643	0.337854	15.8599	6.82098e-05	0.00248656
Ls6_69640.1	755.213	1.33841	0.353221	13.8966	0.000193143	0.00573068		Ls5_148780.1	259.707	-2.46838	0.404163	34.0219	5.44958e-09	8.69365e-07
Ls6_71300.1	503.055	1.94	0.550615	11.6071	0.000657019	0.0140835		Ls5_149080.1	128.744	-1.97639	0.443401	18.7594	1.48288e-05	0.000731162
Ls6_72741.1	1432.22	1.79451	0.527183	10.9183	0.000952171	0.0187174		Ls5_149240.1	2901.01	-0.815756	0.26085	9.65537	0.00188799	0.0306194
Ls6_72841.1	58.6226	2.36022	0.581608	15.4553	8.44778e-05	0.00292199		Ls5_151941.1	449.237	-0.999478	0.303165	10.6787	0.00108377	0.0205496
Ls6_76040.1	744.932	1.047	0.296364	12.2345	0.000469148	0.0109015		Ls5_153840.1	16.1512	-3.5901	1.05234	10.7291	0.00105464	0.0201817
Ls6_76240.1	1474.52	1.39761	0.383261	12.8188	0.000343147	0.00859992		Ls5_155081.1	48.5893	-3.31259	0.662569	22.6602	1.93327e-06	0.000145135
Ls6_76441.1	4401.7	1.73069	0.370583	20.6261	5.58287e-06	0.000344332		Ls5_163841.1	2017.54	-1.29562	0.310343	16.8858	3.96977e-05	0.00160744
Ls6_76760.1	1457.15	1.75265	0.38554	19.5361	9.87184e-06	0.000536268		Ls5_164121.1	412.544	-1.75986	0.547525	9.7736	0.00177035	0.0292841
Ls6_78620.1	185.365	1.90974	0.604924	9.37129	0.0022041	0.0346223		Ls5_164460.1	105.816	-1.36469	0.391967	11.8178	0.000586686	0.0129484
Ls6_81441.1	292.138	1.77618	0.416811	17.2199	3.32931e-05	0.00136387		Ls5_167061.1	3657.5	-1.21345	0.324686	13.5787	0.00022877	0.00646983
Ls6_81461.1	98.5171	2.20296	0.508199	17.6032	2.72133e-05	0.00118503		Ls5_170140.1	20.3346	-2.99501	0.709253	17.4537	2.94388e-05	0.0012428
Ls6_8340.1	1456.09	1.66551	0.341543	22.6027	1.99209e-06	0.000148878		Ls5_17500.1	1137.57	-0.849234	0.266792	9.99632	0.00156853	0.0269953
Ls6_90041.1	2285.79	1.82963	0.375194	22.3633	2.25645e-06	0.000163993		Ls5_175321.1	785.537	-1.83126	0.563902	9.91792	0.00163677	0.0277709
Ls6_92860.1	99.5199	2.15163	0.678846	9.33597	0.00224699	0.0351365		Ls5_175381.1	887.331	-1.82128	0.566426	9.72912	0.00181371	0.0298229
Ls6_94601.1	12.2943	5.9976	1.48148	19.092	1.24563e-05	0.000647845		Ls5_177621.1	776.655	-0.908158	0.30618	8.66454	0.00324462	0.0451986
Ls6_97000.1	1332.16	1.35276	0.306988	18.7712	1.47375e-05	0.000731162		Ls5_178901.1	573	-7.89609	0.68441	93.8243	3.4481e-22	4.08625e-19
Ls6_99401.1	67.8573	1.73384	0.427989	15.9116	6.63711e-05	0.0024416		Ls5_1800.1	2881.15	-1.84843	0.31955	31.4305	2.06709e-08	2.82303e-06
Ls7_102321.1	95.0922	5.19367	0.906178	25.8931	3.60855e-07	3.42111e-05		Ls5_182601.1	128.379	-1.52687	0.490574	9.32741	0.00225752	0.0352016
Ls7_102341.1	140.848	4.58033	0.725904	31.8422	1.67223e-08	2.41252e-06		Ls5_189141.1	9.58601	-6.82026	1.48143	22.5024	2.09882e-06	0.000153399
Ls7_102441.1	94.4342	3.94625	0.856117	17.523	2.83848e-05	0.00121374		Ls5_189141.6	62.1691	-5.02044	0.663114	54.9477	1.23779e-13	4.88956e-11
Ls7_102981.1	622.714	2.22676	0.647327	10.8417	0.000992407	0.0193025		Ls5_19060.1	410.374	-1.2867	0.395067	10.2957	0.00133337	0.0239813
Ls7_103561.1	680.328	2.04811	0.624646	9.97009	0.00159103	0.0272977		Ls5_23541.1	3454.37	-1.25274	0.368183	11.2343	0.000803006	0.0164681
Ls7_105761.1	42.8028	1.69103	0.546747	9.2884	0.0023061	0.0357909		Ls5_2560.1	975.925	-1.22307	0.335825	12.9002	0.000328553	0.00836046
Ls7_107680.1	206.08	1.4921	0.35074	17.4918	2.88554e-05	0.0012244		Ls5_26620.1	630.769	-1.77384	0.426039	16.3874	5.16262e-05	0.00198849
Ls7_107821.1	20.2847	2.25397	0.734622	9.11022	0.00254185	0.0382029		Ls5_29981.1	154.164	-1.98187	0.548385	12.2604	0.00046266	0.010804
Ls7_109401.2	18.5289	3.21969	0.914434	11.7042	0.000623601	0.0136313		Ls5_33021.1	34.1113	-2.78125	0.783302	11.5238	0.000687113	0.0145222
Ls7_110780.6	1161.48	1.78311	0.455217	14.4761	0.000141947	0.00447726		Ls5_3340.1	1015.18	-1.57976	0.370816	17.3396	3.12597e-05	0.00129982
Ls7_15460.1	24.9242	4.23628	1.0045	16.3295	5.32288e-05	0.00203484		Ls5_35261.2	367.094	-2.31987	0.529558	17.5097	2.85839e-05	0.00121877
Ls7_16380.1	33.7487	6.55024	1.15992	52.3705	4.59574e-13	1.6944e-10		Ls5_41441.1	700.441	-0.885749	0.266234	10.9136	0.000954614	0.0187432
Ls7_18781.1	239.767	1.23599	0.406383	9.01469	0.00267818	0.0395669		Ls5_41900.1	21.0243	-5.45545	1.12915	25.6739	4.04255e-07	3.70552e-05
Ls7_21740.1	53.8865	2.55452	0.743146	10.8431	0.000991636	0.0193025		Ls5_43401.2	84.5352	-2.39028	0.688922	11.0538	0.000885061	0.0177773
Ls7_22980.1	5543.53	6.80156	1.42194	13.814	0.000201822	0.00592034		Ls5_44120.1	5214.6	-2.5654	0.321227	56.8889	4.6114e-14	1.91269e-11
Ls7_34921.1	70.4933	1.37739	0.466077	8.53183	0.00348988	0.0474595		Ls5_46060.3	146.893	-1.29161	0.31391	16.5648	4.70145e-05	0.00185718
Ls7_41580.1	13.0071	3.49004	1.12226	9.17745	0.00245015	0.0371576		Ls5_57100.1	287.604	-1.92222	0.459496	16.438	5.02673e-05	0.00196232
Ls7_43640.1	301.495	2.04357	0.524431	14.1445	0.000169295	0.00521108		Ls5_57840.1	167.142	-1.71335	0.458307	13.3332	0.000260745	0.00704564
Ls7_47441.1	206.77	1.26819	0.323121	15.0438	0.000105045	0.00348561		Ls5_59000.4	893.025	-1.09243	0.317615	11.5698	0.000670312	0.0142762
Ls7_49680.1	516.922	0.917545	0.28829	9.98296	0.00157996	0.0271357		Ls5_63060.1	26.8764	-2.35751	0.673226	11.6711	0.000634794	0.0138022
Ls7_50300.1	60.8678	2.59171	0.784987	9.93709	0.00161982	0.0276201		Ls5_6580.1	1884.37	-1.97213	0.55183	11.8945	0.000562986	0.0125713
Ls7_51101.1	123.646	2.96685	0.485655	33.646	6.61109e-09	1.02509e-06		Ls5_68940.1	7094	-0.799812	0.254759	9.73381	0.00180909	0.0297764
Ls7_52661.1	230.131	1.44554	0.367789	14.9362	0.000111206	0.00365352		Ls5_69280.1	70.5264	-2.0502	0.55616	12.8048	0.000345728	0.00862553
Ls7_54521.1	137.858	2.10535	0.414555	24.3253	8.13642e-07	6.78349e-05		Ls5_7061.1	441.336	-1.5422	0.393035	14.7584	0.000122201	0.00395212
Ls7_54661.1	76.1067	2.52438	0.564641	18.4849	1.71252e-05	0.000820594		Ls5_71000.1	14.0849	-3.39492	1.08108	9.1575	0.00247701	0.0374964
Ls7_56941.1	59.0316	1.53084	0.515494	8.55886	0.00343844	0.0469398		Ls5_76560.1	237.422	-1.60353	0.510074	9.44627	0.00211579	0.0336658
Ls7_5921.1	2571.85	1.14049	0.279185	16.281	5.46098e-05	0.00207129		Ls5_8081.1	358.453	-1.03921	0.338713	9.23588	0.00237319	0.036457
Ls7_80581.1	288.797	1.44947	0.373148	14.5627	0.00013557	0.00432545		Ls5_82881.1	1290.57	-2.10457	0.414565	23.8183	1.05872e-06	8.44484e-05
Ls7_8561.1	396.18	1.348	0.404808	10.7384	0.00104936	0.020127		Ls5_8401.1	1423.6	-1.57205	0.298051	26.589	2.51677e-07	2.53065e-05
Ls7_87840.1	192.603	4.75105	0.6956	36.4992	1.52732e-09	2.87952e-07		Ls5_8540.1	244.408	-1.52071	0.356017	17.5747	2.76238e-05	0.00119041
Ls7_88040.1	212.978	2.80016	0.791353	11.0195	0.000901577	0.0179454		Ls5_90401.1	3159.49	-0.808394	0.259769	9.5628	0.0019856	0.03198
Ls7_91221.1	9.33676	6.58088	1.88801	10.5735	0.00114719	0.021547		Ls5_91080.1	271.134	-1.27833	0.324405	15.1165	0.000101077	0.00338098
Ls7_98841.1	15.6046	3.19745	1.05742	8.56179	0.00343292	0.0469398		Ls5_91201.1	3184.58	-0.991917	0.272242	13.0268	0.00030707	0.0078986
Ls7_99020.1	200.997	2.13759	0.579783	12.6081	0.000384077	0.00930251		Ls5_93000.1	17409.1	-1.34231	0.27491	23.0306	1.59442e-06	0.000121675
Ls7_9941.3	34.5792	2.3205	0.532171	18.586	1.62413e-05	0.000783311		Ls5_93700.1	448.131	-1.45306	0.290549	24.1433	8.94282e-07	7.34506e-05
Ls8_100521.1	409.126	1.4257	0.324465	18.6579	1.56394e-05	0.000758695		Ls5_95820.1	2358.82	-2.65138	0.398099	39.321	3.59553e-10	8.01934e-08
Ls8_104520.1	33.8373	1.63085	0.512908	9.9392	0.00161796	0.0276169		Ls5_96080.1	401.377	-1.2055	0.30209	15.5378	8.08708e-05	0.00283349
Ls8_106740.1	8192.56	1.29003	0.340902	13.8689	0.000196015	0.00578664		Ls6_104161.1	6283.14	-1.03508	0.320362	10.2242	0.00138607	0.0246477
Ls8_11521.1	213.815	2.91673	0.538818	25.8404	3.7084e-07	3.47605e-05		Ls6_104261.1	2336.05	-2.58592	0.355923	47.0675	6.85853e-12	2.10722e-09
Ls8_115781.1	576.523	2.24567	0.729994	8.65559	0.00326059	0.0453449		Ls6_106760.1	2253.68	-1.35652	0.45388	8.62451	0.0033167	0.045876
Ls8_117601.3	106.26	1.5735	0.465315	11.0272	0.000897861	0.0179259		Ls6_10780.1	6264.91	-2.01712	0.392245	24.5454	7.25778e-07	6.14356e-05
Ls8_11840.1	251.594	3.62358	0.716553	21.1532	4.24002e-06	0.000274789		Ls6_110541.1	51.6144	-1.96367	0.633602	9.11338	0.00253747	0.0382025
Ls8_120981.3	15.4189	3.15098	0.912349	11.5936	0.000661799	0.0141494		Ls6_110560.1	422.797	-1.37793	0.359095	14.2425	0.000160697	0.00499275
Ls8_124840.1	59.122	2.03002	0.562592	12.3808	0.000433776	0.0102958		Ls6_111660.1	112.214	-1.53671	0.492306	9.38038	0.0021932	0.0345887
Ls8_132021.1	172.124	1.0506	0.318124	10.7349	0.00105131	0.0201413		Ls6_112381.1	46.3117	-2.66679	0.644666	15.8146	6.9863e-05	0.00253047
Ls8_132601.1	16.9529	2.79191	0.81951	11.249	0.000796666	0.0163583		Ls6_112381.2	18.3419	-2.2848	0.759889	8.68483	0.0032087	0.0449778
Ls8_135800.1	31.3435	2.75559	0.6794	15.5859	7.88399e-05	0.00278305		Ls6_113381.1	738.93	-1.60084	0.496919	9.89663	0.00165582	0.0279198
Ls8_137081.1	704.251	1.51715	0.333157	19.906	8.13425e-06	0.000457476		Ls6_13321.3	126.905	-1.13134	0.345052	10.5688	0.00115011	0.021547
Ls8_139701.1	28.9756	1.88506	0.573771	10.5514	0.00116101	0.0216918		Ls6_13481.2	33.0925	-2.94086	0.571841	25.592	4.21782e-07	3.82392e-05
Ls8_140760.1	207.324	1.09947	0.355282	9.39444	0.00217645	0.0343814		Ls6_13521.1	4172.11	-1.5227	0.324872	21.0287	4.52453e-06	0.000285424
Ls8_14400.1	515.829	1.23991	0.404489	9.13655	0.00250552	0.0378334		Ls6_15681.3	32.1768	-2.03246	0.548633	13.3087	0.000264174	0.00707677
Ls8_14480.1	76.8699	1.60704	0.53368	8.73759	0.00311717	0.0440895		Ls6_19421.1	419.542	-2.3752	0.440298	26.501	2.63398e-07	2.62578e-05
Ls8_150161.1	3029.82	1.67712	0.458021	12.7207	0.000361636	0.00888876		Ls6_21140.1	1801.03	-1.28971	0.382976	10.988	0.000917021	0.0181989
Ls8_15080.1	147.354	1.3267	0.335019	15.3204	9.07299e-05	0.00308463		Ls6_22100.1	7099.46	-2.41255	0.511113	20.0905	7.38621e-06	0.000428478
Ls8_159641.3	171.357	3.84939	0.387049	88.9319	4.08636e-21	4.2373e-18		Ls6_22340.2	18.1691	-2.25728	0.685618	10.6219	0.00111759	0.0211424
Ls8_161801.1	35.9741	1.71819	0.576086	8.6357	0.00329639	0.045766		Ls6_24520.1	134.227	-2.75952	0.430828	37.4302	9.47454e-10	1.89388e-07
Ls8_22501.1	15.0052	2.21257	0.745193	8.70358	0.00317585	0.0446909		Ls6_25960.3	81.2109	-1.43222	0.462151	9.33157	0.00225239	0.0351547
Ls8_26560.1	1202.59	1.68316	0.391381	17.5605	2.78313e-05	0.00119624		Ls6_2800.1	36.4382	-1.68937	0.567161	8.62943	0.00330775	0.0458423
Ls8_30980.1	143.676	2.02228	0.500876	15.3227	9.062e-05	0.00308463		Ls6_32441.1	3007.82	-1.62516	0.381125	17.305	3.18351e-05	0.00131387
Ls8_33620.2	392.009	1.23331	0.344481	12.4847	0.000410295	0.009837		Ls6_33960.1	98.8282	-1.3797	0.455628	8.9053	0.00284344	0.0412734
Ls8_37881.1	323.888	2.74101	0.684753	14.1668	0.000167294	0.00515908		Ls6_34481.1	281.406	-1.34544	0.441273	9.00022	0.00269947	0.0397753
Ls8_42761.1	828.024	1.03162	0.263296	15.0616	0.000104062	0.00345989		Ls6_34600.1	1019.35	-1.22628	0.350976	11.8691	0.000570729	0.0127004
Ls8_43460.1	195.129	2.56776	0.314545	62.1344	3.20795e-15	1.7741e-12		Ls6_3501.1	454.648	-1.21742	0.295034	16.6032	4.60731e-05	0.00183309
Ls8_45100.1	1132.66	1.79403	0.374768	21.6232	3.31805e-06	0.000229374		Ls6_35560.1	22.4291	-4.19297	1.04754	14.4797	0.000141676	0.00447726
Ls8_45140.1	167.381	1.25124	0.385013	10.313	0.00132094	0.0238734		Ls6_38161.3	218.451	-1.05955	0.356159	8.68863	0.00320201	0.0449447
Ls8_45260.1	433.178	1.28809	0.389535	10.617	0.00112051	0.0211735		Ls6_38201.3	1292.93	-4.23409	0.382389	95.8253	1.25483e-22	1.60146e-19
Ls8_45301.1	108.33	3.451	0.42888	59.6139	1.15417e-14	5.63202e-12		Ls6_42601.1	229.901	-1.94954	0.418867	20.3737	6.36981e-06	0.000381522
Ls8_45320.1	47.9716	2.36788	0.525591	19.4381	1.03915e-05	0.000557945		Ls6_46001.3	206.424	-1.02461	0.293522	11.9981	0.000532546	0.0121034
Ls8_45541.1	2735	1.25507	0.421978	8.58349	0.00339225	0.0466287		Ls6_46781.1	1745.5	-1.88526	0.449977	16.4449	5.00844e-05	0.00196051
Ls8_45681.1	93.8596	1.82359	0.473668	14.185	0.000165683	0.00511888		Ls6_46900.1	4530.9	-1.18572	0.252958	21.3883	3.75046e-06	0.000249575
Ls8_46180.1	27.1543	2.31943	0.740041	9.30412	0.00228639	0.0355954		Ls6_48301.1	1210.92	-1.74416	0.308104	30.3411	3.62361e-08	4.62456e-06
Ls8_46500.1	32.9137	2.87108	0.628296	19.9566	7.92199e-06	0.00044858		Ls6_4840.1	187.675	-1.50894	0.331761	20.0083	7.71053e-06	0.000439606
Ls8_49200.1	814.343	1.16984	0.352985	10.7074	0.00106706	0.020349		Ls6_56080.1	20.1401	-2.96735	0.795061	13.2382	0.000274302	0.0072767
Ls8_50060.1	34.4961	2.30472	0.590359	14.6695	0.000128099	0.00411083		Ls6_57801.1	637.539	-1.82218	0.385267	21.0936	4.37389e-06	0.000281268
Ls8_51601.1	1447.86	1.74645	0.406241	17.4763	2.90917e-05	0.00123128		Ls6_59101.1	5832.08	-1.368	0.367643	13.3589	0.000257202	0.00701849
Ls8_5601.1	692.236	1.13852	0.305504	13.5675	0.000230141	0.00649366		Ls6_60180.1	3006.87	-2.95015	0.407074	45.4126	1.59605e-11	4.64563e-09
Ls8_57181.1	1923.48	1.87986	0.487911	13.9111	0.000191667	0.00570907		Ls6_62560.4	84.1672	-1.66331	0.505825	10.3886	0.00126793	0.0232958
Ls8_66741.1	193.893	1.78244	0.437392	15.7988	7.04488e-05	0.0025409		Ls6_6441.1	4752.53	-2.24551	0.465344	21.2667	3.9962e-06	0.000263099
Ls8_67120.3	70.9261	1.7969	0.54931	10.236	0.00137725	0.0245435		Ls6_6740.1	369.875	-1.12282	0.319717	12.0671	0.000513191	0.0117458
Ls8_72501.1	1068.51	2.27462	0.36228	36.0636	1.9098e-09	3.44408e-07		Ls6_7240.1	228.039	-1.39744	0.452187	9.22665	0.00238517	0.0365734
Ls8_77040.1	312.851	1.19121	0.382845	9.44465	0.00211766	0.0336658		Ls6_73161.1	637.98	-3.39118	0.407844	58.2724	2.28229e-14	1.02339e-11
Ls8_78000.1	898.188	1.34442	0.385044	11.7868	0.000596519	0.0131258		Ls6_75220.1	220.165	-1.41908	0.41782	11.1448	0.00084269	0.0171758
Ls8_82500.1	367.288	1.09024	0.290726	13.7894	0.000204484	0.00596238		Ls6_77701.1	942.935	-1.94925	0.460133	16.7594	4.24319e-05	0.00170457
Ls8_82901.1	17.9087	3.20741	0.881399	12.7304	0.000359751	0.00885602		Ls6_78520.3	135.038	-1.84772	0.526711	11.6526	0.00064113	0.0139046
Ls8_91101.1	369.202	1.3606	0.391476	11.6968	0.000626062	0.0136671		Ls6_80380.1	158.912	-2.40046	0.764974	8.94266	0.00278586	0.0406154
Ls8_91520.1	1036.93	1.03685	0.323764	10.0514	0.00152231	0.0263914		Ls6_81041.1	27.8015	-3.33556	0.942571	11.2157	0.000811077	0.0165926
Ls8_92000.1	202.757	1.0489	0.345715	9.04767	0.00263029	0.0391046		Ls6_8160.1	50.5634	-2.33706	0.608137	13.8127	0.000201972	0.00592034
Ls8_92780.1	65.4387	1.72057	0.473568	12.7735	0.000351563	0.00875331		Ls6_83181.1	1688.74	-2.22218	0.53748	15.6478	7.62996e-05	0.00272234
Ls8_95001.1	1304.57	1.15549	0.354143	10.3804	0.00127363	0.0233553		Ls6_83501.1	61.0811	-2.82063	0.443489	38.6133	5.1667e-10	1.09898e-07
Ls8_95280.1	1477.35	1.16893	0.380077	9.21627	0.00239873	0.0366121		Ls6_83800.1	188.664	-2.35582	0.585662	14.7946	0.000119879	0.0038922
Ls8_95941.1	128.156	1.33566	0.420249	9.83851	0.00170896	0.0285952		Ls6_83821.1	3637.89	-1.61542	0.433686	13.2099	0.000278478	0.0073105
Ls8_96901.1	387.579	0.863815	0.27368	9.83954	0.001708	0.0285952		Ls6_87820.1	137.503	-10.6645	1.29249	109.909	1.02612e-25	1.8916e-22
Ls8_98240.1	1365.61	1.46768	0.425131	11.4473	0.000715977	0.0150555		Ls6_87881.1	5892.22	-1.08492	0.271508	15.6087	7.7895e-05	0.00276145
Ls9_101320.1	64.4879	2.99151	0.528886	29.7306	4.96454e-08	5.96859e-06		Ls6_89441.1	1409.61	-1.1456	0.359269	9.91704	0.00163755	0.0277709
Ls9_103961.1	205.047	2.17383	0.459642	20.8025	5.09157e-06	0.000317572		Ls6_90321.1	1975.53	-1.13155	0.308416	13.1372	0.000289484	0.00752795
Ls9_105960.1	7348.83	2.65693	0.46751	28.573	9.02295e-08	1.03241e-05		Ls6_9141.1	2945.95	-1.55867	0.349904	18.9589	1.33562e-05	0.000685443
Ls9_106181.1	79.1901	1.22758	0.416511	8.53599	0.00348192	0.0473968		Ls6_96701.1	86.89	-1.84398	0.57193	9.86079	0.00168839	0.028381
Ls9_111341.1	20.356	5.16344	1.48095	10.5999	0.00113094	0.0213463		Ls6_97240.1	52.227	-2.20869	0.517206	17.3532	3.10378e-05	0.00129384
Ls9_111840.1	545.429	1.20982	0.373773	10.2012	0.00140347	0.0248505		Ls7_100781.1	5088.52	-2.66852	0.37292	45.282	1.7061e-11	4.88033e-09
Ls9_112280.1	324.835	3.01575	0.720628	15.1508	9.92566e-05	0.00333353		Ls7_102680.1	203.756	-2.50212	0.348508	47.5175	5.4515e-12	1.70652e-09
Ls9_112601.1	1192.83	1.7064	0.423011	15.4253	8.58292e-05	0.00296048		Ls7_102680.3	94.1902	-2.33604	0.384029	35.0609	3.19557e-09	5.40997e-07
Ls9_115301.1	1336.76	1.29512	0.314601	16.4264	5.05748e-05	0.00196507		Ls7_102680.5	141.722	-2.1474	0.387671	28.836	7.87749e-08	9.2039e-06
Ls9_115921.1	109.189	2.81144	0.570903	21.8037	3.02019e-06	0.000211487		Ls7_102800.1	426.085	-1.82594	0.307885	33.3128	7.84625e-09	1.19429e-06
Ls9_120481.1	18.0045	3.21664	0.868892	13.2338	0.000274953	0.0072767		Ls7_103100.1	236.242	-2.17574	0.468038	20.0112	7.69906e-06	0.000439606
Ls9_1240.1	1174.84	1.27198	0.390878	10.2725	0.00135026	0.0241663		Ls7_103521.1	1423.41	-0.971189	0.298094	10.4276	0.00124145	0.0228855
Ls9_13841.1	320.041	1.20928	0.389956	9.37147	0.00220389	0.0346223		Ls7_104060.1	6731.19	-2.15683	0.270899	58.2966	2.25432e-14	1.02339e-11
Ls9_15521.3	70.8986	1.3344	0.41986	9.89592	0.00165646	0.0279198		Ls7_105700.1	405.849	-1.29256	0.340504	13.9913	0.000183663	0.00553021
Ls9_16381.1	62.0658	1.7315	0.523036	10.5698	0.00114948	0.021547		Ls7_105960.1	109.846	-1.26184	0.424671	8.62372	0.00331814	0.045876
Ls9_181.1	937.645	0.949177	0.283213	11.0483	0.000887706	0.0178085		Ls7_106201.1	357.878	-0.933628	0.286751	10.4463	0.00122895	0.0227307
Ls9_201.1	446.364	1.25411	0.319704	14.974	0.000109002	0.00358819		Ls7_109420.1	327.505	-1.27904	0.374504	11.334	0.000761018	0.0157826
Ls9_20540.1	418.365	1.22341	0.38832	9.66259	0.00188058	0.030529		Ls7_113940.1	1751.35	-0.831885	0.280794	8.66111	0.00325074	0.0452458
Ls9_20601.1	816.107	1.84837	0.48575	13.6117	0.000224778	0.00642305		Ls7_11841.1	45.2785	-2.34718	0.510201	20.2138	6.925e-06	0.000408871
Ls9_21201.1	386.926	2.63891	0.370158	45.7984	1.3107e-11	3.88318e-09		Ls7_13441.1	46.5575	-3.39101	0.691002	21.633	3.30124e-06	0.000229167
Ls9_23160.1	4630.48	1.20271	0.282488	17.6317	2.68083e-05	0.00117666		Ls7_13740.2	64.1218	-3.7703	0.801667	18.7565	1.48515e-05	0.000731162
Ls9_23360.1	72.0685	1.9875	0.398773	24.0383	9.44372e-07	7.64296e-05		Ls7_13760.1	105.085	-3.63036	0.443658	60.6482	6.82428e-15	3.53818e-12
Ls9_2380.1	45.1588	2.09548	0.559954	13.4198	0.000248982	0.0068619		Ls7_14141.1	581.046	-1.49223	0.464237	9.91575	0.0016387	0.0277709
Ls9_28881.1	85.2583	1.55029	0.463599	10.8222	0.00100291	0.0194612		Ls7_16000.1	57306	-1.66897	0.354437	21.0373	4.50434e-06	0.000285424
Ls9_30821.1	12.1679	4.02624	1.09976	13.9332	0.000189421	0.0056523		Ls7_17400.1	697.002	-1.46306	0.406512	12.4518	0.000417594	0.00998314
Ls9_32981.1	286.631	2.32927	0.493081	20.4398	6.1537e-06	0.000371469		Ls7_19041.1	7364.32	-0.730284	0.248304	8.55994	0.00343641	0.0469398
Ls9_33520.1	395.951	1.11091	0.322282	11.6351	0.0006472	0.013987		Ls7_19521.1	529.629	-1.22464	0.373307	10.4724	0.00121171	0.0224871
Ls9_33780.1	343.27	1.46113	0.412834	12.0668	0.000513273	0.0117458		Ls7_19840.1	2817.26	-1.18723	0.343932	11.598	0.000660215	0.0141337
Ls9_37380.1	88.9385	1.78837	0.434587	16.2698	5.49315e-05	0.00207129		Ls7_21481.1	102.962	-3.26435	0.679602	20.017	7.67587e-06	0.000439606
Ls9_40640.1	222.935	1.20251	0.3275	13.1851	0.000282187	0.00738448		Ls7_21860.1	935.91	-1.2313	0.373833	10.5449	0.0011651	0.0217437
Ls9_48021.2	275.119	2.26769	0.49643	19.185	1.18641e-05	0.000624882		Ls7_22701.1	4274.44	-1.11595	0.328201	11.2866	0.000780705	0.0160903
Ls9_48740.1	388.662	0.952603	0.303465	9.70513	0.00183754	0.0300066		Ls7_23740.1	465.731	-1.18674	0.344705	11.5542	0.000675966	0.0143414
Ls9_48960.1	236.18	1.61697	0.373107	18.0288	2.17583e-05	0.000994469		Ls7_24220.1	1340.01	-1.93429	0.469456	15.8574	6.8298e-05	0.00248656
Ls9_49441.1	41.0502	1.72438	0.495729	11.8233	0.000584933	0.0129395		Ls7_24240.1	253.2	-1.6832	0.408141	16.2149	5.65477e-05	0.0021178
Ls9_57221.1	499.754	1.27112	0.376563	11.0703	0.000877211	0.0176624		Ls7_2601.6	725.348	-1.41846	0.439485	10.0334	0.00153728	0.0265337
Ls9_5801.1	464.631	1.33248	0.377263	12.089	0.000507199	0.011655		Ls7_30521.1	290.064	-2.29546	0.63985	11.7656	0.000603342	0.0132408
Ls9_5821.1	145.259	1.63932	0.454636	12.4778	0.000411811	0.00985911		Ls7_31721.1	309.795	-3.32454	0.508655	36.4006	1.60655e-09	2.99486e-07
Ls9_61600.2	128.796	4.90806	0.701888	39.5088	3.26578e-10	7.42226e-08		Ls7_35561.1	1094.27	-1.24093	0.273326	20.0402	7.58326e-06	0.000436854
Ls9_62601.1	880.546	1.93707	0.320851	34.1487	5.10577e-09	8.22425e-07		Ls7_44320.2	417.114	-2.02475	0.416028	22.0976	2.59131e-06	0.000185312
Ls9_63921.1	99.2375	2.2028	0.466626	20.998	4.59757e-06	0.000288933		Ls7_45460.1	2006.15	-0.737188	0.247591	8.77364	0.00305614	0.0434485
Ls9_68620.1	905.322	1.12572	0.30907	12.9619	0.000317898	0.00812674		Ls7_47721.1	49.1046	-2.04429	0.655685	9.18017	0.00244652	0.0371575
Ls9_69620.2	75.3721	1.71646	0.50163	11.2684	0.000788361	0.0162279		Ls7_48681.1	581.387	-1.07109	0.287677	13.5847	0.000228039	0.00646983
Ls9_70320.1	1639.69	3.58558	0.388684	70.014	5.88856e-17	4.2477e-14		Ls7_49801.1	337.602	-1.08358	0.323019	11.0312	0.000895903	0.0179083
Ls9_76501.1	92.2157	2.4583	0.716224	10.7591	0.00103768	0.0199723		Ls7_53061.1	57.0695	-2.18154	0.718743	8.59331	0.003374	0.0464548
Ls9_8621.1	136.501	3.93109	0.820852	18.7344	1.50244e-05	0.000735311		Ls7_61841.1	11.9233	-4.5911	1.25726	13.4514	0.000244824	0.00679012
Ls9_8641.3	363.715	1.16058	0.347666	10.8848	0.000969565	0.0189694		Ls7_66061.1	14.7638	-3.06316	0.956887	9.75891	0.00178455	0.0294309
Ls9_87781.1	24.8533	2.15194	0.601735	12.5532	0.000395533	0.00953821		Ls7_66480.1	1314.01	-1.11454	0.261667	17.7289	2.54729e-05	0.00113303
Ls9_89280.1	78.1973	1.70447	0.443767	14.2679	0.000158543	0.00493505		Ls7_69641.1	47.1934	-1.86608	0.505923	13.1406	0.00028896	0.00752613
Ls9_89580.1	545.207	1.78172	0.298599	33.7848	6.15587e-09	9.72686e-07		Ls7_75101.1	24.6793	-2.90665	0.714022	15.7461	7.24375e-05	0.00259123
Ls9_901.1	706.454	1.34454	0.311567	18.0317	2.17261e-05	0.000994469		Ls7_7580.1	472.64	-0.944139	0.29373	10.1698	0.00142762	0.0251707
Ls9_91400.1	12.3597	3.13004	0.980504	9.95258	0.00160625	0.0275018		Ls7_78341.1	237.719	-1.19154	0.323591	13.26	0.000271134	0.00720894
Ls9_91601.1	27.79	3.00719	0.761522	14.6926	0.000126542	0.00407295		Ls7_78601.1	160.664	-2.09638	0.63948	9.98653	0.0015769	0.0271112
Ls9_94601.1	11.0496	3.49713	1.06339	10.818	0.00100517	0.0194822		Ls7_81381.1	51.2938	-2.32951	0.478629	22.6743	1.91915e-06	0.00014473
Ls9_97280.1	4695.63	1.61454	0.354327	19.7705	8.73208e-06	0.000482913		Ls7_84761.1	5056.86	-1.00861	0.291627	11.7279	0.000615713	0.0134944
Ls9_97280.4	242.153	1.31895	0.332872	15.2756	9.29066e-05	0.00315218		Ls7_85721.2	181.937	-2.11078	0.576764	12.4342	0.000421534	0.0100628
Ls9_99061.3	39.002	2.74973	0.753894	12.2591	0.000462999	0.010804		Ls7_88080.1	413.46	-2.15922	0.553198	14.0464	0.000178352	0.00541949
								Ls7_88540.1	10913.7	-1.56873	0.360501	18.073	2.12596e-05	0.000979772
								Ls7_89060.1	2477.15	-2.46975	0.632908	13.6742	0.000217425	0.00628448
								Ls7_89780.1	177.248	-1.27305	0.421458	8.87663	0.00288844	0.0418168
								Ls7_91720.1	802.807	-1.18096	0.389974	8.93358	0.00279975	0.040782
								Ls7_92500.1	312.315	-2.18126	0.628783	11.0862	0.000869729	0.0175543
								Ls7_93241.1	54.3327	-1.25275	0.418438	8.82559	0.00297035	0.0426162
								Ls7_93760.1	5530.98	-2.73166	0.665592	14.8071	0.000119084	0.00387398
								Ls7_93820.1	2456.54	-2.29755	0.476828	21.1314	4.28843e-06	0.000276845
								Ls7_93900.1	1090.3	-1.53661	0.495598	9.19679	0.0024244	0.0368682
								Ls7_93960.1	6992.7	-2.31446	0.470851	21.9509	2.7971e-06	0.00019917
								Ls7_95080.1	713.622	-2.07929	0.676248	8.74718	0.00310082	0.0439331
								Ls7_96741.1	132.88	-3.20691	0.546186	30.1747	3.94826e-08	4.96255e-06
								Ls8_100200.1	730.085	-1.42555	0.340601	16.8846	3.97234e-05	0.00160744
								Ls8_100620.1	7724.52	-4.81397	0.661578	38.4935	5.49371e-10	1.15375e-07
								Ls8_100641.1	494.431	-1.85442	0.610521	8.6661	0.00324185	0.0451986
								Ls8_100680.1	416.781	-1.97692	0.629216	9.20204	0.00241746	0.0368301
								Ls8_101661.1	55.5266	-2.25523	0.538146	16.5718	4.68423e-05	0.0018548
								Ls8_10241.1	1166.93	-1.58256	0.399004	15.0177	0.000106509	0.00352011
								Ls8_102541.2	223.22	-1.71919	0.50008	11.2265	0.000806376	0.0165168
								Ls8_104201.3	257.237	-2.76404	0.486285	28.7488	8.24002e-08	9.56015e-06
								Ls8_104461.3	1461.9	-1.41374	0.394178	12.3875	0.000432217	0.0102735
								Ls8_106761.1	622.209	-3.16937	0.583693	25.1173	5.39465e-07	4.75879e-05
								Ls8_10740.1	1772.38	-2.37238	0.346147	42.596	6.72973e-11	1.69171e-08
								Ls8_108600.1	24.2765	-2.6923	0.854215	9.23947	0.00236853	0.036457
								Ls8_109421.1	1432.28	-1.06183	0.304944	11.868	0.000571065	0.0127004
								Ls8_110401.1	541.144	-1.56777	0.378386	16.4306	5.04644e-05	0.00196507
								Ls8_113441.1	67.6977	-1.65804	0.551926	8.66601	0.003242	0.0451986
								Ls8_11381.1	193.479	-2.59949	0.396013	39.305	3.62516e-10	8.01934e-08
								Ls8_115640.1	309.364	-1.56536	0.302013	25.85	3.68997e-07	3.47605e-05
								Ls8_116041.1	277.597	-2.52177	0.620431	14.8718	0.000115067	0.00375066
								Ls8_121400.1	1040.17	-2.70398	0.471423	29.0855	6.92537e-08	8.20706e-06
								Ls8_122120.1	654.976	-1.53716	0.492311	9.3323	0.00225149	0.0351547
								Ls8_122461.1	89.3016	-1.68108	0.462845	12.7078	0.000364133	0.00892369
								Ls8_12340.1	317.722	-1.41088	0.424139	10.6866	0.00107916	0.020509
								Ls8_12380.1	735.479	-2.2024	0.556288	14.3837	0.000149085	0.00466692
								Ls8_123961.1	193.05	-1.30444	0.372584	11.9357	0.000550699	0.0123793
								Ls8_124601.1	29.2136	-2.28997	0.726189	9.39315	0.00217798	0.0343814
								Ls8_125021.1	1061.65	-1.49569	0.356661	16.8773	3.98759e-05	0.00160968
								Ls8_12580.1	437.296	-2.61492	0.689088	12.8281	0.000341447	0.00858324
								Ls8_125940.1	10714.3	-1.77734	0.323416	28.4714	9.5095e-08	1.07328e-05
								Ls8_127040.1	2865.35	-0.942407	0.291251	10.292	0.0013361	0.0239904
								Ls8_129821.1	76.7589	-2.91805	0.638228	18.7589	1.48327e-05	0.000731162
								Ls8_130841.1	14.9854	-3.3155	0.97752	10.8652	0.000979869	0.0191484
								Ls8_133700.1	1286.16	-1.82618	0.451444	15.3929	8.73174e-05	0.00300556
								Ls8_133781.1	88.4637	-1.53309	0.500398	9.07288	0.00259428	0.0387763
								Ls8_134041.1	366.421	-1.78046	0.382322	20.5613	5.77516e-06	0.00035314
								Ls8_135780.1	40.3232	-1.76967	0.555167	9.85362	0.00169498	0.0284629
								Ls8_137141.1	1366.48	-1.20771	0.319624	13.8941	0.00019341	0.00573068
								Ls8_137481.1	1614.46	-0.94768	0.279088	11.3363	0.000760086	0.0157826
								Ls8_137980.1	65.5681	-2.13546	0.499029	17.4059	3.01892e-05	0.00126802
								Ls8_142920.1	6439.24	-1.21953	0.353575	11.56	0.000673856	0.0143333
								Ls8_143020.1	4528.13	-2.35305	0.539636	17.2248	3.32073e-05	0.00136372
								Ls8_144820.1	375.103	-1.32123	0.432417	9.04761	0.00263039	0.0391046
								Ls8_14501.1	222.087	-2.19649	0.508432	17.2552	3.26805e-05	0.00134542
								Ls8_14760.1	165.943	-1.4937	0.411231	12.7303	0.000359771	0.00885602
								Ls8_1500.2	40.1983	-2.23675	0.612724	12.6456	0.000376456	0.00916187
								Ls8_156180.1	3060.06	-2.01007	0.291704	44.1424	3.05333e-11	8.04091e-09
								Ls8_15800.1	435.177	-1.19798	0.325417	13.2177	0.000277318	0.00729696
								Ls8_159121.1	1028.57	-1.87437	0.302584	36.0765	1.89723e-09	3.44408e-07
								Ls8_16101.1	53.2486	-3.57312	0.956426	11.8575	0.00057431	0.0127215
								Ls8_161920.1	201.585	-2.58504	0.473804	26.9442	2.09418e-07	2.16254e-05
								Ls8_16261.1	832.212	-2.04473	0.445885	19.5215	9.94755e-06	0.000537589
								Ls8_165361.1	118.664	-1.31593	0.440859	8.6809	0.00321562	0.0449778
								Ls8_16781.1	2156.29	-1.20351	0.323893	13.4309	0.000247509	0.00684403
								Ls8_18560.1	328.708	-3.12923	0.529052	30.1589	3.9805e-08	4.96545e-06
								Ls8_22880.1	201.724	-2.70003	0.359845	51.3021	7.91898e-13	2.7954e-10
								Ls8_23021.1	296.61	-2.02326	0.32223	37.0511	1.15073e-09	2.2461e-07
								Ls8_2381.1	700.786	-2.75685	0.385611	45.2293	1.75265e-11	4.9285e-09
								Ls8_2560.1	31.4666	-1.85825	0.5916	9.54593	0.00200393	0.032154
								Ls8_27461.3	20.9297	-4.24912	0.979363	17.7836	2.47508e-05	0.00110814
								Ls8_28160.1	48.2688	-2.38038	0.593229	15.0702	0.000103588	0.00345612
								Ls8_2820.1	152.502	-2.57898	0.401438	37.942	7.28806e-10	1.49279e-07
								Ls8_28941.1	162.466	-1.58858	0.431523	13.0066	0.000310392	0.00796756
								Ls8_30420.1	1277.77	-1.1473	0.258856	19.1735	1.19357e-05	0.000626447
								Ls8_30681.1	3080.88	-1.87857	0.306309	35.2648	2.87794e-09	4.92247e-07
								Ls8_31061.1	119.269	-1.5432	0.450012	11.3408	0.00075823	0.0157826
								Ls8_32421.1	6054.7	-1.07886	0.328153	10.5679	0.00115066	0.021547
								Ls8_34601.3	9.36641	-3.16502	1.00928	9.7981	0.00174692	0.0290704
								Ls8_34720.1	51.6416	-1.77781	0.466344	14.0872	0.000174529	0.00533262
								Ls8_36401.1	162.727	-1.26129	0.394694	9.95397	0.00160503	0.0275018
								Ls8_38020.1	690.309	-2.36819	0.483378	21.7895	3.04268e-06	0.000212106
								Ls8_38360.1	416.157	-2.68085	0.684979	13.5798	0.000228629	0.00646983
								Ls8_38620.1	36.5387	-2.20618	0.663225	10.4621	0.00121848	0.0225875
								Ls8_41620.1	1477.7	-1.87119	0.458287	15.6367	7.67506e-05	0.00273255
								Ls8_42221.1	33.2787	-2.00694	0.659363	8.84902	0.00293246	0.0423064
								Ls8_42581.1	686.672	-1.1119	0.290226	14.3536	0.000151486	0.00472426
								Ls8_46320.1	25.5045	-2.261	0.606732	13.4953	0.00023916	0.00669123
								Ls8_52401.1	122.963	-1.65398	0.414237	15.3435	8.96272e-05	0.00306599
								Ls8_52560.1	1239.22	-6.46423	0.591717	77.7156	1.18999e-18	9.87154e-16
								Ls8_56261.1	20.987	-3.20258	1.0131	9.0153	0.0026773	0.0395669
								Ls8_5661.1	289.306	-1.1444	0.342362	10.9247	0.00094889	0.0186972
								Ls8_60021.1	517.34	-1.88685	0.609671	8.98334	0.00272453	0.0399669
								Ls8_6141.1	889.498	-1.03051	0.250862	16.5539	4.72857e-05	0.00186346
								Ls8_61661.1	4558.08	-1.35051	0.37401	12.5917	0.000387459	0.00935712
								Ls8_62401.1	396.549	-1.46006	0.368614	15.1171	0.000101041	0.00338098
								Ls8_63861.1	1437.22	-2.10235	0.481788	17.5841	2.74871e-05	0.0011876
								Ls8_64581.1	179.972	-1.21466	0.388223	9.55254	0.00199673	0.0320694
								Ls8_66320.1	232.479	-1.12559	0.31992	12.1291	0.000496403	0.0114705
								Ls8_66961.1	473.458	-3.77924	0.554977	37.7426	8.07235e-10	1.63327e-07
								Ls8_67301.1	439.61	-3.52914	0.568495	32.0029	1.53944e-08	2.24042e-06
								Ls8_67381.1	120.377	-3.09041	0.655194	19.4187	1.04975e-05	0.000561817
								Ls8_67401.1	363.926	-2.25247	0.548604	15.454	8.45372e-05	0.00292199
								Ls8_67581.1	420.068	-3.27414	0.478223	39.9402	2.61859e-10	6.11902e-08
								Ls8_69601.1	550.108	-3.24024	0.350447	73.5045	1.00405e-17	7.93244e-15
								Ls8_70361.1	128.311	-2.43299	0.492134	22.5279	2.0711e-06	0.000152043
								Ls8_71281.1	640.302	-1.53917	0.395872	14.4773	0.000141855	0.00447726
								Ls8_72341.1	293.866	-1.96311	0.383181	24.6488	6.87878e-07	5.8526e-05
								Ls8_72560.1	1215.21	-0.787808	0.25036	9.7876	0.00175693	0.0291601
								Ls8_73960.1	837.361	-1.91406	0.324066	32.7282	1.05988e-08	1.57005e-06
								Ls8_80020.1	178.724	-2.41194	0.374604	38.3254	5.98788e-10	1.24181e-07
								Ls8_80560.1	390.13	-1.66279	0.384079	17.8696	2.36573e-05	0.00106368
								Ls8_82700.1	834.76	-1.22326	0.372078	10.5108	0.0011868	0.0220742
								Ls8_83880.1	461.695	-1.16274	0.307554	13.9562	0.000187124	0.00561404
								Ls8_84040.1	59.0676	-1.61707	0.541637	8.59355	0.00337356	0.0464548
								Ls8_84340.2	135.539	-1.4715	0.33401	18.8655	1.40266e-05	0.000707339
								Ls8_86300.1	157.153	-1.53383	0.459643	10.7146	0.00106296	0.0202941
								Ls8_87260.1	54.8496	-1.88555	0.597272	9.51102	0.00204242	0.0327082
								Ls8_88881.1	176.959	-1.73487	0.500518	11.4285	0.000723274	0.0151705
								Ls8_89901.1	173.895	-1.76133	0.464368	13.6842	0.000216268	0.00626195
								Ls8_89961.1	201.332	-1.82483	0.472667	14.0965	0.000173669	0.00532595
								Ls8_91140.1	59.7878	-1.90524	0.469961	15.7841	7.09967e-05	0.00255511
								Ls8_92281.1	110.479	-1.15685	0.394669	8.42238	0.00370629	0.0498712
								Ls8_92641.1	205.792	-2.68171	0.698531	13.1147	0.000292993	0.00758355
								Ls8_92900.1	630.358	-4.87811	0.534	62.2197	3.07195e-15	1.75747e-12
								Ls8_9361.1	1417.07	-1.46066	0.30971	21.3831	3.7607e-06	0.000249575
								Ls8_9800.1	182.233	-2.00762	0.61621	9.90525	0.00164808	0.0278729
								Ls8_98041.1	1807.69	-2.13004	0.48575	17.7208	2.5581e-05	0.0011348
								Ls8_99861.2	246.458	-1.49787	0.372204	15.615	7.76352e-05	0.00275813
								Ls9_100541.3	68.9996	-1.62143	0.52975	9.02837	0.00265821	0.0394123
								Ls9_102560.1	157.979	-1.62739	0.52681	9.13619	0.00250603	0.0378334
								Ls9_103641.1	7727.32	-1.7274	0.268077	39.2743	3.68263e-10	8.03927e-08
								Ls9_104661.1	6769.71	-2.1013	0.474587	18.0879	2.1094e-05	0.000974848
								Ls9_104700.1	714.797	-1.42525	0.460731	9.2165	0.00239843	0.0366121
								Ls9_104780.3	29.2528	-2.81078	0.693242	15.4671	8.39551e-05	0.00291402
								Ls9_104860.3	253.999	-1.30719	0.36468	12.4868	0.000409845	0.009837
								Ls9_106001.1	19.6485	-2.96107	0.937616	9.23878	0.00236943	0.036457
								Ls9_107241.1	985.547	-1.86433	0.349539	26.7385	2.3293e-07	2.35643e-05
								Ls9_107321.1	163.769	-2.25254	0.515947	17.6156	2.70361e-05	0.00118352
								Ls9_107661.1	23.8834	-2.12514	0.660384	9.99814	0.00156699	0.0269953
								Ls9_108160.1	173.213	-1.10954	0.339088	10.5137	0.00118491	0.0220742
								Ls9_109501.1	13.8149	-4.41435	1.03747	19.4387	1.0388e-05	0.000557945
								Ls9_111460.1	922.794	-1.74355	0.334632	25.71	3.96771e-07	3.65712e-05
								Ls9_111920.1	499.19	-1.54763	0.327074	21.4818	3.57194e-06	0.000242877
								Ls9_112181.1	717.487	-2.02771	0.329421	35.3156	2.80373e-09	4.89649e-07
								Ls9_11301.1	1762.56	-1.90004	0.502693	13.3691	0.000255807	0.00701503
								Ls9_113301.1	17889.9	-1.13425	0.278873	16.1345	5.89985e-05	0.0022046
								Ls9_11460.1	118.882	-1.19979	0.341555	12.109	0.000501787	0.0115467
								Ls9_116641.1	204.719	-5.45116	0.442284	137.567	9.06204e-32	3.00697e-28
								Ls9_118901.1	14.4205	-7.41314	1.43244	29.9399	4.45639e-08	5.43647e-06
								Ls9_119580.1	505.369	-2.51908	0.537675	19.7149	8.98972e-06	0.000493869
								Ls9_12280.1	307.593	-0.943604	0.309295	9.16673	0.00246454	0.0373418
								Ls9_125201.1	1381.59	-2.63307	0.441425	31.6097	1.88484e-08	2.65011e-06
								Ls9_14820.1	68.8451	-4.89258	0.869533	25.7689	3.8484e-07	3.58701e-05
								Ls9_14941.1	844.861	-1.37111	0.314925	18.3172	1.8701e-05	0.000879782
								Ls9_14981.1	257.56	-1.41422	0.37565	13.7021	0.000214212	0.00622416
								Ls9_15140.1	166.453	-0.962225	0.329395	8.41498	0.00372142	0.0499935
								Ls9_17041.3	105.672	-2.24597	0.368424	35.2857	2.84711e-09	4.92045e-07
								Ls9_17140.3	200.484	-1.78334	0.372849	21.8031	3.02106e-06	0.000211487
								Ls9_20121.1	1401.06	-1.00997	0.305521	10.7189	0.00106048	0.02027
								Ls9_22780.1	3190.46	-2.39239	0.690331	10.8483	0.000988877	0.019279
								Ls9_23601.1	77.9113	-1.67879	0.526552	9.76542	0.00177825	0.0293562
								Ls9_24380.1	96.53	-1.90755	0.543812	11.6264	0.000650238	0.0139923
								Ls9_24560.1	144.407	-2.15214	0.477942	18.8931	1.3825e-05	0.0006993
								Ls9_24581.1	156.067	-2.1052	0.581102	12.1934	0.000479598	0.0111287
								Ls9_25361.1	137.509	-1.37926	0.336156	16.4188	5.07789e-05	0.00196839
								Ls9_25840.1	938.759	-2.14973	0.45107	20.9271	4.77102e-06	0.000298702
								Ls9_26540.1	132.23	-5.2268	0.5904	66.5132	3.47556e-16	2.40262e-13
								Ls9_27640.1	233.726	-1.76733	0.473251	13.2271	0.000275925	0.00727802
								Ls9_27740.1	149.297	-2.33852	0.647768	11.935	0.000550878	0.0123793
								Ls9_28061.1	95.7007	-2.09772	0.442738	21.2541	4.02246e-06	0.000263458
								Ls9_28480.1	74.8502	-1.94317	0.545293	12.0288	0.000523842	0.0119219
								Ls9_29700.1	224.98	-2.62094	0.372733	45.0149	1.95543e-11	5.31845e-09
								Ls9_33260.1	3454.01	-1.54459	0.413327	13.3503	0.000258385	0.00702765
								Ls9_35501.1	324.915	-5.01357	0.426161	111.417	4.79514e-26	9.94452e-23
								Ls9_36021.2	131.264	-2.098	0.615616	10.8039	0.00101284	0.0195852
								Ls9_36081.1	534.07	-1.50542	0.393094	14.0793	0.000175266	0.00533549
								Ls9_41220.1	5145.55	-1.00366	0.27267	13.2868	0.000267285	0.00712947
								Ls9_41380.1	105.84	-1.18358	0.39763	8.69887	0.00318407	0.0447685
								Ls9_41421.1	19169.9	-3.27681	0.373267	64.6535	8.92989e-16	5.6983e-13
								Ls9_43360.1	554.435	-1.22528	0.347317	12.1108	0.000501305	0.0115467
								Ls9_43580.1	9108.52	-1.46194	0.261078	30.1086	4.0852e-08	5.05803e-06
								Ls9_45021.1	74.0753	-2.08597	0.693969	8.46914	0.00361222	0.0487635
								Ls9_46681.1	36.4128	-2.55941	0.61524	16.3627	5.2304e-05	0.00200874
								Ls9_48481.1	2250.79	-1.62097	0.322333	24.085	9.21755e-07	7.53342e-05
								Ls9_4861.1	12.1845	-6.18385	1.46158	21.3269	3.87262e-06	0.000255979
								Ls9_49801.1	90.3468	-2.62242	0.535753	21.9278	2.83104e-06	0.000200725
								Ls9_50040.1	1182.2	-1.60004	0.527832	8.75925	0.00308035	0.0437178
								Ls9_5660.3	328.913	-1.13653	0.300649	13.9941	0.000183385	0.00553021
								Ls9_58680.1	59.8671	-1.74175	0.435369	15.5265	8.13567e-05	0.00283734
								Ls9_59180.1	387.116	-1.194	0.404287	8.49942	0.00355259	0.0480866
								Ls9_63320.1	262.621	-1.34477	0.361242	13.4489	0.00024515	0.00679012
								Ls9_6821.1	190.279	-1.79863	0.356809	24.2191	8.59771e-07	7.13223e-05
								Ls9_6900.1	837.992	-1.76149	0.33105	26.7918	2.266e-07	2.32069e-05
								Ls9_71080.1	373.889	-1.8135	0.436344	16.315	5.36375e-05	0.00204575
								Ls9_71621.1	222.325	-0.986085	0.307526	10.1256	0.00146228	0.0256455
								Ls9_73760.1	615.439	-1.69335	0.517017	10.1793	0.00142027	0.0250725
								Ls9_76421.1	94.6153	-1.82872	0.489163	13.3084	0.000264213	0.00707677
								Ls9_7821.1	35.1418	-3.27957	0.637916	25.0022	5.72639e-07	4.94826e-05
								Ls9_7940.1	276.232	-1.48127	0.405213	12.872	0.000333528	0.00846111
								Ls9_80640.3	127.896	-2.41754	0.413366	31.7738	1.73213e-08	2.47739e-06
								Ls9_81401.1	15702.2	-0.958112	0.301149	9.94187	0.00161561	0.0276052
								Ls9_86761.1	696.696	-0.916528	0.285508	10.1477	0.00144478	0.0253654
								Ls9_89920.1	478.453	-1.57129	0.420043	13.3888	0.000253129	0.00696461
								Ls9_90481.1	74.8988	-2.04582	0.468126	18.147	2.04487e-05	0.000947666
								Ls9_90481.2	402.541	-2.07688	0.412737	23.5384	1.22446e-06	9.67385e-05
								Ls9_93180.1	962.264	-1.56214	0.457972	11.1197	0.000854144	0.0173241
								Ls9_95821.1	173.25	-2.01594	0.484539	16.2243	5.62678e-05	0.00211208
