# Supplementary material for: Insights into nitrogen metabolism in the wild and cultivated lettuce as revealed by transcriptome and weighted gene co-expression network analysis
Source: Sci Rep. 2022 Jun 14;12:9852. doi: 10.1038/s41598-022-13954-z (PMC9197935; doi:10.1038/s41598-022-13954-z)
Supplement: Supplementary file 3 — Supplementary Information 3. [file 41598_2022_13954_MOESM3_ESM.xlsx]

## Sheet: Sheet1
Supplimentary Table 2. Changes in the expression of N metabolism genes as measured by RNAseq and RT-PCR
Gene locus	Gene symbol	Arabidopsis homolog	Genotype	RNA-seq log2(LN/HN)	RT-PCR log2(LN/HN)	Putative function
Ls1_63521.1	NRT2:1	AT1G08090	Salinas	2.62629	2.89	nitrate transporter 2:1
			UC	3.39493	4.57
Ls2_56141.1		AT3G58050	Salinas	-1.35712	-1.64	Uncharacterized protein
			UC	NDE	NDE
Ls2_60101.1	CAT5	AT2G34960	Salinas	2.23465	2.46	cationic amino acid transporter 5
			UC	2.13305	2.77
Ls3_63880.1	GLN1-1	AT5G37600	Salinas	1.34723	0.78	glutamine synthase clone R1
			UC	1.18939	1.56
Ls4_18400.1	NPF3.1	AT1G68570	Salinas	NDE	-0.98	Major facilitator superfamily protein
			UC	-2.65605	-2.31
Ls5_13980.1	NRT3.1	AT5G50200	Salinas	-3.35554	-4.21	nitrate transporter 3:1
			UC	-4.71765	-3.97
Ls5_189641.1	GRXC13	AT2G47880	Salinas	3.21471	2.78	Glutaredoxin-C13
			UC	2.72862	3.51
Ls5_44120.1	PLAT2	AT2G22170	Salinas	-3.02577	-3.42	PLAT domain-containing protein 2
			UC	-2.5654	-1.65
Ls6_45380.1	NRT2:4	AT5G60770	Salinas	NDE	1.95	nitrate transporter 2:4
			UC	6.57015	4.35
Ls8_106740.1	NIA2	AT1G37130	Salinas	NDE	2.1	nitrate reductase 2
			UC	1.29003	3.54
Ls8_11521.1	GDH2	AT5G07440	Salinas	2.32147	2.47	glutamate dehydrogenase 2
			UC	2.91673	3.62
