# Supplementary material for: Insights into nitrogen metabolism in the wild and cultivated lettuce as revealed by transcriptome and weighted gene co-expression network analysis
Source: Sci Rep. 2022 Jun 14;12:9852. doi: 10.1038/s41598-022-13954-z (PMC9197935; doi:10.1038/s41598-022-13954-z)
Supplement: Supplementary file 4 — Supplementary Information 4. [file 41598_2022_13954_MOESM4_ESM.xlsx]

## Sheet: Sheet1
Supplimentary table 3. Sequence of forward and reverse primers used for RT-PCR
Gene locus	Gene symbol	Forward (5`-3`)	Reverse (5`-3`)	Product Size (bp)
Ls1_63521.1	NRT2:1	CGATCTCACCAAAGCAGACA	GCAACGAAAGACATGCAGAA	168
Ls2_56141.1		GAGAATGTTCCCGACCTCAA	TCTTTGCATGCGACAAGAAC	199
Ls2_60101.1	CAT5	TTATGGCGCTTTCGTTATCC	GACCAAGTGCTCCAACCAAT	165
Ls3_63880.1	GLN1-1	AGTCGTGGTTTCGTTTGACC	CTTTGTGCCTCAAACCCAAT	241
Ls4_18400.1	NPF3.1	TATCATCACCATGCCCTTCA	GAGAGTGTTGGCGGCTTTAG	224
Ls5_13980.1	NRT3.1	CGGCTATGGTGTCACCTTCT	TGCCCATGTGATTGTGAGTT	227
Ls5_189641.1	GRXC13	TCCAAGAACTTGGGGTGAAC	GCTTAGGTGGAGGGACATGA	173
Ls5_44120.1	PLAT2	AGTGGAAGAGGCCCTTGTTT	GTTCGTATGGTGACGTGTCG	187
Ls6_45380.1	NRT2:4	TCTTGCTGGAATTGTTGCTG	ACCGAGGCAGAGACAGAAAA	166
Ls8_106740.1	NIA2	AGACCAACATGTGCAAACCA	CTTCGGACATGGTGAAGGTT	201
Ls8_11521.1	GDH2	ACTGCTGTGATGGACCTTCC	GTTGTGTGCAAACCTGAGGA	187
